# Supplementary material for: Identification of jasmonic acid-associated microRNAs and characterization of the regulatory roles of the miR319/TCP4 module under root-knot nematode stress in tomato
Source: J Exp Bot. 2015 May 22;66(15):4653–67. doi: 10.1093/jxb/erv238 (PMC4507771; doi:10.1093/jxb/erv238)
Supplement: Supplementary Data [file supp_erv238_jexbot148080_file003.xlsx]

## Sheet: Table S2
Table S2 Differential expressed known miRNAs between WT and spr2 after RKN inoculation
miR-name	WT-total-reads	spr2-total-reads	WT-expressed	spr2-expressed	WT-std	spr2-std	fold-change(log2 spr2/WT)	p-value	sig-lable
miR1023a-3p	16694025	10439048	5847	815	350.245	78.0723	-2.16548	0	**
miR1044-3p	16694025	10439048	41	0	2.456	0.01	-7.94017	2.76463e-09	**
miR1114	16694025	10439048	117	0	7.0085	0.01	-9.45296	2.5725e-25	**
miR1133	16694025	10439048	0	230	0.01	22.0327	11.1054	2.97462e-96	**
miR1134	16694025	10439048	52	0	3.1149	0.01	-8.28304	1.32227e-11	**
miR1172.2	16694025	10439048	0	385	0.01	36.8808	11.8487	1.49117e-160	**
miR1215	16694025	10439048	615	2030	36.8395	194.462	2.40016	0	**
miR1222a	16694025	10439048	71	0	4.253	0.01	-8.73234	1.29867e-15	**
miR1310	16694025	10439048	317	50	18.9888	4.7897	-1.98714	7.92792e-26	**
miR1446	16694025	10439048	18	27	1.0782	2.5864	1.26232	0.00346335	**
miR1511	16694025	10439048	160	25	9.5843	2.3949	-2.00071	8.0141e-14	**
miR1520g	16694025	10439048	8872	1049	531.448	100.488	-2.4029	0	**
miR1527	16694025	10439048	41	0	2.456	0.01	-7.94017	2.76463e-09	**
miR156a	16694025	10439048	45349	0	2716.48	0.01	-18.0514	0	**
miR156f-5p	16694025	10439048	0	36350	0.01	3482.12	18.4096	0	**
miR157d-3p	16694025	10439048	48	0	2.8753	0.01	-8.16757	9.22724e-11	**
miR158a	16694025	10439048	94	0	5.6308	0.01	-9.1372	1.82779e-20	**
miR159a	16694025	10439048	1343	14408	80.4479	1380.2	4.10068	0	**
miR160a	16694025	10439048	60	219	3.5941	20.9789	2.54524	2.55003e-42	**
miR162-3p	16694025	10439048	5747	14395	344.255	1378.96	2.00203	0	**
miR162a	16694025	10439048	6042	14850	361.926	1422.54	1.97471	0	**
miR166a	16694025	10439048	145446	202356	8712.46	19384.5	1.15375	0	**
miR166g-3p	16694025	10439048	186325	54172	11161.2	5189.36	-1.10486	0	**
miR167b-3p	16694025	10439048	151	0	9.0452	0.01	-9.82101	1.73167e-32	**
miR168a	16694025	10439048	137779	444658	8253.19	42595.6	2.36768	0	**
miR169f-3p	16694025	10439048	0	129	0.01	12.3574	10.2712	2.35547e-54	**
miR169i-3p	16694025	10439048	6712	0	402.06	0.01	-15.2951	0	**
miR172a	16694025	10439048	20458	4884	1225.47	467.859	-1.38919	0	**
miR172e-3p	16694025	10439048	25856	0	1548.82	0.01	-17.2408	0	**
miR172g-3p	16694025	10439048	0	101	0.01	9.6752	9.91815	9.71729e-43	**
miR1847.2	16694025	10439048	3558	0	213.13	0.01	-14.3794	0	**
miR1861a	16694025	10439048	209	0	12.5194	0.01	-10.2899	1.00941e-44	**
miR1863	16694025	10439048	562	58	33.6647	5.5561	-2.59909	9.88042e-61	**
miR1869	16694025	10439048	192	0	11.5011	0.01	-10.1676	3.89055e-41	**
miR1873	16694025	10439048	416	0	24.9191	0.01	-11.283	2.18734e-88	**
miR1886a	16694025	10439048	0	78	0.01	7.4719	9.54533	3.37926e-33	**
miR1886g-5p	16694025	10439048	275	0	16.473	0.01	-10.6859	1.20827e-58	**
miR1919-5p	16694025	10439048	1899	4639	113.753	444.389	1.96592	0	**
miR2089-3p	16694025	10439048	155	208	9.2848	19.9252	1.10165	4.2147e-13	**
miR2111a-5p	16694025	10439048	192	0	11.5011	0.01	-10.1676	3.89055e-41	**
miR2118-5p	16694025	10439048	15073	2909	902.898	278.665	-1.69603	0	**
miR2593e	16694025	10439048	40	0	2.3961	0.01	-7.90454	4.4934e-09	**
miR2604	16694025	10439048	29	0	1.7371	0.01	-7.44054	9.3949e-07	**
miR2616	16694025	10439048	0	46	0.01	4.4065	8.78349	6.36268e-20	**
miR2675	16694025	10439048	178	0	10.6625	0.01	-10.0583	3.49254e-38	**
miR2863b	16694025	10439048	84	0	5.0317	0.01	-8.9749	2.35129e-18	**
miR2916	16694025	10439048	13576	20153	813.225	1930.54	1.24728	0	**
miR319-3p	16694025	10439048	52	191	3.1149	18.2967	2.55433	2.84688e-37	**
miR319b	16694025	10439048	701	1078	41.9911	103.266	1.29821	4.02456e-79	**
miR3445-5p.2	16694025	10439048	20	0	1.198	0.01	-6.90448	7.4359e-05	**
miR3508	16694025	10439048	0	119	0.01	11.3995	10.1548	3.31482e-50	**
miR3509-5p	16694025	10439048	26	0	1.5574	0.01	-7.283	4.03372e-06	**
miR3511-3p	16694025	10439048	267	47	15.9937	4.5023	-1.82877	7.10021e-20	**
miR3512	16694025	10439048	130	0	7.7872	0.01	-9.60496	4.6576e-28	**
miR3514-3p	16694025	10439048	181	0	10.8422	0.01	-10.0824	8.13444e-39	**
miR3634-5p	16694025	10439048	155	0	9.2848	0.01	-9.85873	2.4815e-33	**
miR390a	16694025	10439048	2655	0	159.039	0.01	-13.9571	0	**
miR390a-3p	16694025	10439048	63	0	3.7738	0.01	-8.55987	6.32416e-14	**
miR390b-5p	16694025	10439048	0	1917	0.01	183.637	14.1646	0	**
miR390d-3p	16694025	10439048	0	19	0.01	1.8201	7.50787	1.00988e-08	**
miR393-3p	16694025	10439048	6	21	0.3594	2.0117	2.48475	3.62522e-05	**
miR3948	16694025	10439048	0	49	0.01	4.6939	8.87464	3.62348e-21	**
miR395a	16694025	10439048	0	11	0.01	1.0537	6.71932	2.10365e-05	**
miR395e-5p	16694025	10439048	575	0	34.4435	0.01	-11.75	6.321e-122	**
miR396a	16694025	10439048	0	6171	0.01	591.146	15.8512	0	**
miR396b	16694025	10439048	15453	0	925.66	0.01	-16.4982	0	**
miR397-3p	16694025	10439048	0	73	0.01	6.993	9.44977	4.00877e-31	**
miR397a	16694025	10439048	0	471	0.01	45.1191	12.1395	3.14378e-196	**
miR398a-3p	16694025	10439048	19	401	1.1381	38.4135	5.07691	1.37561e-138	**
miR399a-5p	16694025	10439048	245	0	14.6759	0.01	-10.5192	2.57218e-52	**
miR399i-5p	16694025	10439048	0	378	0.01	36.2102	11.8222	1.19507e-157	**
miR403	16694025	10439048	4521	576	270.815	55.1774	-2.29516	0	**
miR408b-5p	16694025	10439048	66	4619	3.9535	442.473	6.80632	0	**
miR4225	16694025	10439048	59	0	3.5342	0.01	-8.46524	4.41321e-13	**
miR4249	16694025	10439048	91	0	5.4511	0.01	-9.0904	7.84768e-20	**
miR4346	16694025	10439048	624	0	37.3786	0.01	-11.868	2.91627e-132	**
miR4348	16694025	10439048	23	0	1.3777	0.01	-7.10612	1.73189e-05	**
miR4352b	16694025	10439048	286	0	17.1319	0.01	-10.7425	5.77891e-61	**
miR4366	16694025	10439048	81	0	4.852	0.01	-8.92244	1.00953e-17	**
miR4371a	16694025	10439048	175	0	10.4828	0.01	-10.0338	1.49953e-37	**
miR4372a	16694025	10439048	115	0	6.8887	0.01	-9.42809	6.79565e-25	**
miR4376	16694025	10439048	4966	8789	297.472	841.935	1.50096	0	**
miR4378b	16694025	10439048	249	0	14.9155	0.01	-10.5426	3.68595e-53	**
miR437x-3p	16694025	10439048	73	220	4.3728	21.0747	2.26888	4.11472e-37	**
miR4385	16694025	10439048	101	0	6.0501	0.01	-9.24082	6.10045e-22	**
miR4391	16694025	10439048	87	0	5.2114	0.01	-9.02553	5.47637e-19	**
miR4397-3p	16694025	10439048	1657	0	99.2571	0.01	-13.277	0	**
miR4404	16694025	10439048	0	234	0.01	22.4158	11.1303	6.51747e-98	**
miR4414b	16694025	10439048	5366	26288	321.432	2518.24	2.96983	0	**
miR447a.2-3p	16694025	10439048	655	0	39.2356	0.01	-11.9379	8.42853e-139	**
miR472	16694025	10439048	0	32	0.01	3.0654	8.25993	4.0867e-14	**
miR473a-3p	16694025	10439048	0	21	0.01	2.0117	7.65227	1.49483e-09	**
miR476b	16694025	10439048	53	0	3.1748	0.01	-8.31052	8.13546e-12	**
miR478d	16694025	10439048	32	0	1.9169	0.01	-7.58263	2.18816e-07	**
miR479a	16694025	10439048	26	0	1.5574	0.01	-7.283	4.03372e-06	**
miR482a	16694025	10439048	0	1427	0.01	136.698	13.7387	0	**
miR482c	16694025	10439048	297	0	17.7908	0.01	-10.7969	2.76394e-63	**
miR482d-3p	16694025	10439048	744	4732	44.5668	453.298	3.34642	0	**
miR5026	16694025	10439048	2808	426	168.204	40.8083	-2.04328	6.69278e-224	**
miR5049-3p	16694025	10439048	127	0	7.6075	0.01	-9.57128	1.99975e-27	**
miR5054	16694025	10439048	691	1500	41.3921	143.691	1.79555	3.7775e-177	**
miR5059	16694025	10439048	640	836	38.3371	80.0839	1.06277	3.81887e-45	**
miR5072	16694025	10439048	0	265	0.01	25.3855	11.3098	8.99701e-111	**
miR5077	16694025	10439048	479	1581	28.6929	151.451	2.40008	4.85753e-274	**
miR5080	16694025	10439048	101	0	6.0501	0.01	-9.24082	6.10045e-22	**
miR5081	16694025	10439048	738	180	44.2074	17.243	-1.35828	7.76016e-35	**
miR5139	16694025	10439048	471	622	28.2137	59.584	1.07853	7.83145e-35	**
miR5150-3p	16694025	10439048	24	0	1.4376	0.01	-7.16752	1.06557e-05	**
miR5163b-3p	16694025	10439048	556	800	33.3053	76.6353	1.20226	1.45434e-52	**
miR5181c-3p	16694025	10439048	32	0	1.9169	0.01	-7.58263	2.18816e-07	**
miR5185l-5p	16694025	10439048	231	0	13.8373	0.01	-10.4343	2.30904e-49	**
miR5185m-3p	16694025	10439048	1078	198	64.574	18.9672	-1.76745	2.73039e-72	**
miR5198	16694025	10439048	148	0	8.8654	0.01	-9.79204	7.43497e-32	**
miR5207	16694025	10439048	92	0	5.511	0.01	-9.10617	4.8284e-20	**
miR5218	16694025	10439048	1422	0	85.1802	0.01	-13.0563	1.36888e-300	**
miR5221	16694025	10439048	79	0	4.7322	0.01	-8.88637	2.66683e-17	**
miR5228	16694025	10439048	13	27	0.7787	2.5864	1.73181	0.000211827	**
miR5248	16694025	10439048	0	18	0.01	1.7243	7.42987	2.62486e-08	**
miR5249	16694025	10439048	0	2093	0.01	200.497	14.2913	0	**
miR5253	16694025	10439048	348	0	20.8458	0.01	-11.0255	4.82719e-74	**
miR5265	16694025	10439048	139	0	8.3263	0.01	-9.70153	5.88465e-30	**
miR5281b	16694025	10439048	315	0	18.869	0.01	-10.8818	4.41211e-67	**
miR5284b	16694025	10439048	1365	0	81.7658	0.01	-12.9973	1.44486e-288	**
miR528-5p	16694025	10439048	241	21	14.4363	2.0117	-2.84321	2.29645e-29	**
miR5290	16694025	10439048	936	0	56.068	0.01	-12.453	4.48947e-198	**
miR5291a	16694025	10439048	0	43	0.01	4.1191	8.68619	1.11726e-18	**
miR5293	16694025	10439048	51	0	3.055	0.01	-8.25503	2.14911e-11	**
miR5298a	16694025	10439048	434	72	25.9973	6.8972	-1.91428	3.02158e-33	**
miR5300	16694025	10439048	281	2490	16.8324	238.528	3.82484	0	**
miR5301	16694025	10439048	2009	6433	120.343	616.244	2.35636	0	**
miR530a	16694025	10439048	8	77	0.4792	7.3762	3.94418	1.02111e-23	**
miR5340	16694025	10439048	57	0	3.4144	0.01	-8.41549	1.16582e-12	**
miR5368	16694025	10439048	73	0	4.3728	0.01	-8.77241	4.91613e-16	**
miR5373	16694025	10439048	127	0	7.6075	0.01	-9.57128	1.99975e-27	**
miR5376	16694025	10439048	364	47	21.8042	4.5023	-2.27587	1.633e-34	**
miR5486	16694025	10439048	826	0	49.4788	0.01	-12.2726	7.16749e-175	**
miR5490	16694025	10439048	425	0	25.4582	0.01	-11.3139	2.7636e-90	**
miR5494	16694025	10439048	50	0	2.9951	0.01	-8.22646	3.49298e-11	**
miR5499	16694025	10439048	570	0	34.144	0.01	-11.7374	7.16928e-121	**
miR5503	16694025	10439048	29	0	1.7371	0.01	-7.44054	9.3949e-07	**
miR5537	16694025	10439048	776	0	46.4837	0.01	-12.1825	2.52501e-164	**
miR5565e	16694025	10439048	418	3063	25.0389	293.418	3.55071	0	**
miR5632	16694025	10439048	83	0	4.9718	0.01	-8.95762	3.82159e-18	**
miR5640	16694025	10439048	161	0	9.6442	0.01	-9.91352	1.34613e-34	**
miR5641	16694025	10439048	1273	280	76.2548	26.8224	-1.50739	2.2075e-68	**
miR5650	16694025	10439048	85	0	5.0916	0.01	-8.99198	1.44667e-18	**
miR5652	16694025	10439048	20	0	1.198	0.01	-6.90448	7.4359e-05	**
miR5655	16694025	10439048	59	0	3.5342	0.01	-8.46524	4.41321e-13	**
miR5658	16694025	10439048	280	0	16.7725	0.01	-10.7119	1.0653e-59	**
miR5660	16694025	10439048	103	0	6.1699	0.01	-9.2691	2.30933e-22	**
miR5667	16694025	10439048	22	0	1.3178	0.01	-7.04199	2.81487e-05	**
miR5718	16694025	10439048	574	0	34.3836	0.01	-11.7475	1.02736e-121	**
miR5720	16694025	10439048	212	0	12.6992	0.01	-10.3105	2.351e-45	**
miR5726	16694025	10439048	67	0	4.0134	0.01	-8.64868	9.06257e-15	**
miR5747	16694025	10439048	29	0	1.7371	0.01	-7.44054	9.3949e-07	**
miR5750	16694025	10439048	909	190	54.4506	18.2009	-1.58094	1.11541e-52	**
miR5751	16694025	10439048	627	62	37.5583	5.9392	-2.66079	2.94975e-69	**
miR5756	16694025	10439048	150	0	8.9853	0.01	-9.81142	2.81451e-32	**
miR5801	16694025	10439048	44	0	2.6357	0.01	-8.04204	6.43907e-10	**
miR5812	16694025	10439048	177	0	10.6026	0.01	-10.0502	5.67649e-38	**
miR5813	16694025	10439048	4449	54868	266.502	5256.03	4.30175	0	**
miR5817	16694025	10439048	504	0	30.1904	0.01	-11.5599	5.98933e-107	**
miR6020a-5p	16694025	10439048	40	6	2.3961	0.5748	-2.05956	0.00019995	**
miR6022	16694025	10439048	36311	10899	2175.09	1044.06	-1.05887	0	**
miR6023	16694025	10439048	368	96	22.0438	9.1962	-1.26126	2.31718e-16	**
miR6024	16694025	10439048	2460	141	147.358	13.507	-3.44755	0	**
miR6025a	16694025	10439048	44	0	2.6357	0.01	-8.04204	6.43907e-10	**
miR6026-5p	16694025	10439048	1368	228	81.9455	21.8411	-1.90762	7.34079e-101	**
miR6027	16694025	10439048	24615	50455	1474.48	4833.3	1.7128	0	**
miR6106-3p	16694025	10439048	361	0	21.6245	0.01	-11.0785	8.7398e-77	**
miR6135c	16694025	10439048	889	0	53.2526	0.01	-12.3786	3.68365e-188	**
miR6137a	16694025	10439048	360	0	21.5646	0.01	-11.0744	1.42049e-76	**
miR6138	16694025	10439048	1576	0	94.405	0.01	-13.2046	0	**
miR6143a	16694025	10439048	97	0	5.8105	0.01	-9.18252	4.2571e-21	**
miR6145f	16694025	10439048	241	0	14.4363	0.01	-10.4955	1.79495e-51	**
miR6148a	16694025	10439048	604	0	36.1806	0.01	-11.821	4.82599e-128	**
miR6164a	16694025	10439048	69	0	4.1332	0.01	-8.69112	3.43064e-15	**
miR6196	16694025	10439048	4895	1266	293.219	121.275	-1.27369	6.53843e-201	**
miR6202	16694025	10439048	52	0	3.1149	0.01	-8.28304	1.32227e-11	**
miR6214	16694025	10439048	422	1074	25.2785	102.883	2.02502	3.00242e-150	**
miR6252	16694025	10439048	297	0	17.7908	0.01	-10.7969	2.76394e-63	**
miR6255	16694025	10439048	175	338	10.4828	32.3784	1.62701	4.56923e-36	**
miR6284	16694025	10439048	328	434	19.6477	41.5747	1.08135	6.5272e-25	**
miR6288b-3p	16694025	10439048	908	0	54.3907	0.01	-12.4091	3.61791e-192	**
miR6299	16694025	10439048	59	0	3.5342	0.01	-8.46524	4.41321e-13	**
miR6421-3p	16694025	10439048	0	22	0.01	2.1075	7.71939	5.75114e-10	**
miR6422	16694025	10439048	1535	0	91.9491	0.01	-13.1666	0	**
miR6426a	16694025	10439048	1778	6422	106.505	615.19	2.53011	0	**
miR6434	16694025	10439048	19	0	1.1381	0.01	-6.83048	0.000120857	**
miR6440b	16694025	10439048	204	0	12.2199	0.01	-10.255	1.14487e-43	**
miR6441	16694025	10439048	623	0	37.3187	0.01	-11.8657	4.73986e-132	**
miR6451	16694025	10439048	169	27	10.1234	2.5864	-1.96868	2.93695e-14	**
miR6466-5p	16694025	10439048	894	0	53.5521	0.01	-12.3867	3.24779e-189	**
miR6472	16694025	10439048	441	70	26.4166	6.7056	-1.97801	3.76676e-35	**
miR6478	16694025	10439048	1426	217	85.4198	20.7873	-2.03887	2.65755e-114	**
miR6479	16694025	10439048	84	0	5.0317	0.01	-8.9749	2.35129e-18	**
miR6483	16694025	10439048	275	0	16.473	0.01	-10.6859	1.20827e-58	**
miR7120a	16694025	10439048	82	0	4.9119	0.01	-8.94014	6.2113e-18	**
miR7126	16694025	10439048	17	0	1.0183	0.01	-6.67002	0.000319262	**
miR7485	16694025	10439048	77	0	4.6124	0.01	-8.84937	7.04485e-17	**
miR7502	16694025	10439048	77	0	4.6124	0.01	-8.84937	7.04485e-17	**
miR7503	16694025	10439048	169	0	10.1234	0.01	-9.98348	2.76429e-36	**
miR7510a	16694025	10439048	34	0	2.0367	0.01	-7.67009	8.28329e-08	**
miR7510b	16694025	10439048	0	314	0.01	30.0794	11.5546	4.23674e-131	**
miR7525	16694025	10439048	125	0	7.4877	0.01	-9.54838	5.28265e-27	**
miR7532a	16694025	10439048	3372	0	201.988	0.01	-14.302	0	**
miR7544	16694025	10439048	45	0	2.6956	0.01	-8.07446	3.96174e-10	**
miR7545	16694025	10439048	437	0	26.177	0.01	-11.3541	8.13241e-93	**
miR7695-3p	16694025	10439048	8441	1023	505.63	97.9974	-2.36727	0	**
miR7696c-3p	16694025	10439048	30	0	1.7971	0.01	-7.48953	5.78035e-07	**
miR7712-3p	16694025	10439048	1498	0	89.7327	0.01	-13.1314	1.27374451512931e-316	**
miR7714-5p	16694025	10439048	152	0	9.1051	0.01	-9.83053	1.06544e-32	**
miR7725a-3p	16694025	10439048	289	0	17.3116	0.01	-10.7575	1.34596e-61	**
miR7739-3p	16694025	10439048	81	0	4.852	0.01	-8.92244	1.00953e-17	**
miR773b-3p	16694025	10439048	111	0	6.6491	0.01	-9.37702	4.74223e-24	**
miR7746-5p	16694025	10439048	133	36	7.9669	3.4486	-1.20801	2.11717e-06	**
miR7750-5p	16694025	10439048	52	0	3.1149	0.01	-8.28304	1.32227e-11	**
miR7783-3p	16694025	10439048	266	0	15.9338	0.01	-10.6379	9.56322e-57	**
miR7784a-5p	16694025	10439048	482	0	28.8726	0.01	-11.4955	2.61826e-102	**
miR7819	16694025	10439048	1221	0	73.1399	0.01	-12.8364	3.42679e-258	**
miR7838	16694025	10439048	0	124	0.01	11.8785	10.2141	2.79427e-52	**
miR7980b-3p	16694025	10439048	1879	222	112.555	21.2663	-2.40399	1.12992e-182	**
miR7981-3p	16694025	10439048	5856	1147	350.784	109.876	-1.67471	0	**
miR7981-5p	16694025	10439048	25	0	1.4975	0.01	-7.22641	6.55608e-06	**
miR7982a	16694025	10439048	35	0	2.0966	0.01	-7.71191	5.09641e-08	**
miR7983-3p	16694025	10439048	505	67	30.2503	6.4182	-2.23671	2.31541e-46	**
miR7984d-3p	16694025	10439048	165	0	9.8838	0.01	-9.94892	1.92901e-35	**
miR7984d-5p	16694025	10439048	108	24	6.4694	2.2991	-1.49256	5.66844e-07	**
miR7986	16694025	10439048	493	0	29.5315	0.01	-11.528	1.25226e-104	**
miR7988	16694025	10439048	715	70	42.8297	6.7056	-2.67517	3.3879e-79	**
miR7992-3p	16694025	10439048	1052	9	63.0166	0.8621	-6.19173	1.30741e-204	**
miR7992-5p	16694025	10439048	354	0	21.2052	0.01	-11.0502	2.61859e-75	**
miR7996a	16694025	10439048	27	0	1.6173	0.01	-7.33744	2.48181e-06	**
miR8001b-5p	16694025	10439048	60	0	3.5941	0.01	-8.48949	2.71529e-13	**
miR8006-5p	16694025	10439048	1350	2163	80.8673	207.203	1.35742	4.79376e-168	**
miR8007a-5p	16694025	10439048	109	0	6.5293	0.01	-9.35078	1.25273e-23	**
miR8010	16694025	10439048	89	13	5.3312	1.2453	-2.09797	1.15564e-08	**
miR8011b-3p	16694025	10439048	0	12	0.01	1.1495	6.84486	8.09347e-06	**
miR8017	16694025	10439048	44	0	2.6357	0.01	-8.04204	6.43907e-10	**
miR8019-3p	16694025	10439048	2665	454	159.638	43.4906	-1.87603	1.45935e-190	**
miR8020	16694025	10439048	62	0	3.7139	0.01	-8.53679	1.02788e-13	**
miR8031	16694025	10439048	133	0	7.9669	0.01	-9.63787	1.0848e-28	**
miR8032d-3p	16694025	10439048	602	1004	36.0608	96.1774	1.41527	3.11724e-84	**
miR8034	16694025	10439048	26	0	1.5574	0.01	-7.283	4.03372e-06	**
miR8039	16694025	10439048	187	0	11.2016	0.01	-10.1295	4.41266e-40	**
miR8046-5p	16694025	10439048	861	0	51.5753	0.01	-12.3325	2.96852e-182	**
miR8048-3p	16694025	10439048	169	0	10.1234	0.01	-9.98348	2.76429e-36	**
miR8050-5p	16694025	10439048	2245	0	134.479	0.01	-13.7151	0	**
miR812v	16694025	10439048	0	109	0.01	10.4416	10.0281	4.66488e-46	**
miR8138	16694025	10439048	299	70	17.9106	6.7056	-1.41738	7.00082e-16	**
miR8147	16694025	10439048	25	0	1.4975	0.01	-7.22641	6.55608e-06	**
miR8151	16694025	10439048	226	0	13.5378	0.01	-10.4028	2.61891e-48	**
miR827-5p	16694025	10439048	352	19	21.0854	1.8201	-3.53415	3.53978e-51	**
miR831-5p	16694025	10439048	471	0	28.2137	0.01	-11.4622	5.47432e-100	**
miR837-3p	16694025	10439048	569	0	34.0841	0.01	-11.7349	1.16523e-120	**
miR837-5p	16694025	10439048	21	0	1.2579	0.01	-6.97487	4.57505e-05	**
miR844-5p	16694025	10439048	22	0	1.3178	0.01	-7.04199	2.81487e-05	**
miR845a-3p	16694025	10439048	786	0	47.0827	0.01	-12.201	1.96284e-166	**
miR854	16694025	10439048	2135	0	127.89	0.01	-13.6426	0	**
miR857-5p	16694025	10439048	105	0	6.2897	0.01	-9.29685	8.74199e-23	**
miR858	16694025	10439048	276	1472	16.5329	141.009	3.09238	0	**
miR861-3p	16694025	10439048	852	5435	51.0362	520.641	3.3507	0	**
miR900-3p	16694025	10439048	0	315	0.01	30.1752	11.5591	1.63002e-131	**

## Sheet: Table S3
Table S3 Differential expressed novel miRNAs between WT and spr2 after RKN inoculation
miR-name	WT-total-reads	spr2-total-reads	WT-expressed	spr2-expressed	WT-std	spr2-std	fold-change(log2 spr2/WT)	p-value	sig-lable
novel_mir_10	16694025	10439048	24	0	1.4376	0.01	-7.16752	1.06557e-05	**
novel_mir_1011	16694025	10439048	0	12	0.01	1.1495	6.84486	8.09347e-06	**
novel_mir_102	16694025	10439048	47	0	2.8154	0.01	-8.1372	1.49972e-10	**
novel_mir_1025	16694025	10439048	0	352	0.01	33.7195	11.7194	7.29768e-147	**
novel_mir_1026	16694025	10439048	0	572	0.01	54.7943	12.4198	3.97013e-238	**
novel_mir_1030	16694025	10439048	0	256	0.01	24.5233	11.2599	4.87126e-107	**
novel_mir_1031	16694025	10439048	0	18	0.01	1.7243	7.42987	2.62486e-08	**
novel_mir_1032	16694025	10439048	0	15	0.01	1.4369	7.16682	4.60915e-07	**
novel_mir_104	16694025	10439048	24	0	1.4376	0.01	-7.16752	1.06557e-05	**
novel_mir_1052	16694025	10439048	0	523	0.01	50.1004	12.2906	8.43085e-218	**
novel_mir_106	16694025	10439048	53	13	3.1748	1.2453	-1.35017	0.00130464	**
novel_mir_107	16694025	10439048	41	7	2.456	0.6706	-1.87279	0.00039374	**
novel_mir_1074	16694025	10439048	0	13	0.01	1.2453	6.96035	3.11384e-06	**
novel_mir_1078	16694025	10439048	0	26	0.01	2.4906	7.96035	1.26009e-11	**
novel_mir_1085	16694025	10439048	0	76	0.01	7.2804	9.50787	2.28295e-32	**
novel_mir_1093	16694025	10439048	0	90	0.01	8.6215	9.7518	3.55438e-38	**
novel_mir_1098	16694025	10439048	0	53	0.01	5.0771	8.98786	7.93914e-23	**
novel_mir_111	16694025	10439048	64	19	3.8337	1.8201	-1.07472	0.00300446	**
novel_mir_1122	16694025	10439048	0	11	0.01	1.0537	6.71932	2.10365e-05	**
novel_mir_1123	16694025	10439048	0	14	0.01	1.3411	7.06727	1.19801e-06	**
novel_mir_1124	16694025	10439048	0	172	0.01	16.4766	10.6862	3.42011e-72	**
novel_mir_1130	16694025	10439048	0	282	0.01	27.014	11.3995	7.97721e-118	**
novel_mir_1131	16694025	10439048	0	15	0.01	1.4369	7.16682	4.60915e-07	**
novel_mir_1132	16694025	10439048	0	11	0.01	1.0537	6.71932	2.10365e-05	**
novel_mir_1134	16694025	10439048	0	12	0.01	1.1495	6.84486	8.09347e-06	**
novel_mir_1135	16694025	10439048	0	19	0.01	1.8201	7.50787	1.00988e-08	**
novel_mir_1138	16694025	10439048	0	98	0.01	9.3878	9.87464	1.70632e-41	**
novel_mir_1139	16694025	10439048	0	37	0.01	3.5444	8.4694	3.44495e-16	**
novel_mir_114	16694025	10439048	155	0	9.2848	0.01	-9.85873	2.4815e-33	**
novel_mir_1140	16694025	10439048	0	420	0.01	40.2336	11.9742	4.51019e-175	**
novel_mir_1141	16694025	10439048	0	13	0.01	1.2453	6.96035	3.11384e-06	**
novel_mir_1145	16694025	10439048	0	46	0.01	4.4065	8.78349	6.36268e-20	**
novel_mir_1149	16694025	10439048	0	35	0.01	3.3528	8.38922	2.32733e-15	**
novel_mir_1151	16694025	10439048	0	25	0.01	2.3949	7.90382	3.27521e-11	**
novel_mir_1152	16694025	10439048	0	1017	0.01	97.4227	13.25	0	**
novel_mir_1155	16694025	10439048	0	178	0.01	17.0514	10.7357	1.10921e-74	**
novel_mir_1157	16694025	10439048	0	13	0.01	1.2453	6.96035	3.11384e-06	**
novel_mir_1158	16694025	10439048	0	41	0.01	3.9276	8.6175	7.54797e-18	**
novel_mir_1159	16694025	10439048	0	346	0.01	33.1448	11.6946	2.25016e-144	**
novel_mir_116	16694025	10439048	97	0	5.8105	0.01	-9.18252	4.2571e-21	**
novel_mir_1161	16694025	10439048	0	11	0.01	1.0537	6.71932	2.10365e-05	**
novel_mir_1162	16694025	10439048	0	12	0.01	1.1495	6.84486	8.09347e-06	**
novel_mir_1163	16694025	10439048	0	26	0.01	2.4906	7.96035	1.26009e-11	**
novel_mir_1164	16694025	10439048	0	1605	0.01	153.75	13.9083	0	**
novel_mir_1166	16694025	10439048	0	20	0.01	1.9159	7.58188	3.88535e-09	**
novel_mir_1167	16694025	10439048	0	31	0.01	2.9696	8.21412	1.06221e-13	**
novel_mir_1169	16694025	10439048	0	16	0.01	1.5327	7.25993	1.7733e-07	**
novel_mir_117	16694025	10439048	30	0	1.7971	0.01	-7.48953	5.78035e-07	**
novel_mir_1171	16694025	10439048	0	14	0.01	1.3411	7.06727	1.19801e-06	**
novel_mir_1173	16694025	10439048	0	12	0.01	1.1495	6.84486	8.09347e-06	**
novel_mir_1174	16694025	10439048	0	12	0.01	1.1495	6.84486	8.09347e-06	**
novel_mir_1177	16694025	10439048	0	32	0.01	3.0654	8.25993	4.0867e-14	**
novel_mir_1179	16694025	10439048	0	14	0.01	1.3411	7.06727	1.19801e-06	**
novel_mir_1180	16694025	10439048	0	25	0.01	2.3949	7.90382	3.27521e-11	**
novel_mir_1183	16694025	10439048	0	14	0.01	1.3411	7.06727	1.19801e-06	**
novel_mir_1185	16694025	10439048	0	157	0.01	15.0397	10.5546	5.70968e-66	**
novel_mir_1187	16694025	10439048	0	11	0.01	1.0537	6.71932	2.10365e-05	**
novel_mir_1189	16694025	10439048	0	150	0.01	14.3691	10.4888	4.57592e-63	**
novel_mir_1199	16694025	10439048	0	22	0.01	2.1075	7.71939	5.75114e-10	**
novel_mir_12	16694025	10439048	21	0	1.2579	0.01	-6.97487	4.57505e-05	**
novel_mir_120	16694025	10439048	17	0	1.0183	0.01	-6.67002	0.000319262	**
novel_mir_1200	16694025	10439048	0	20	0.01	1.9159	7.58188	3.88535e-09	**
novel_mir_1205	16694025	10439048	0	130	0.01	12.4532	10.2823	9.06234e-55	**
novel_mir_1207	16694025	10439048	0	11	0.01	1.0537	6.71932	2.10365e-05	**
novel_mir_1208	16694025	10439048	0	23	0.01	2.2033	7.78352	2.21267e-10	**
novel_mir_1210	16694025	10439048	0	17	0.01	1.6285	7.3474	6.82251e-08	**
novel_mir_1211	16694025	10439048	0	20	0.01	1.9159	7.58188	3.88535e-09	**
novel_mir_1214	16694025	10439048	0	21	0.01	2.0117	7.65227	1.49483e-09	**
novel_mir_1216	16694025	10439048	0	15	0.01	1.4369	7.16682	4.60915e-07	**
novel_mir_1217	16694025	10439048	0	29	0.01	2.778	8.1179	7.17608e-13	**
novel_mir_1219	16694025	10439048	0	147	0.01	14.0817	10.4596	8.03513e-62	**
novel_mir_1220	16694025	10439048	0	16	0.01	1.5327	7.25993	1.7733e-07	**
novel_mir_1222	16694025	10439048	0	12	0.01	1.1495	6.84486	8.09347e-06	**
novel_mir_1223	16694025	10439048	0	89	0.01	8.5257	9.73567	9.23851e-38	**
novel_mir_1224	16694025	10439048	0	18	0.01	1.7243	7.42987	2.62486e-08	**
novel_mir_1225	16694025	10439048	0	11	0.01	1.0537	6.71932	2.10365e-05	**
novel_mir_1229	16694025	10439048	0	18	0.01	1.7243	7.42987	2.62486e-08	**
novel_mir_1230	16694025	10439048	0	13	0.01	1.2453	6.96035	3.11384e-06	**
novel_mir_1231	16694025	10439048	0	14	0.01	1.3411	7.06727	1.19801e-06	**
novel_mir_1233	16694025	10439048	0	11	0.01	1.0537	6.71932	2.10365e-05	**
novel_mir_1237	16694025	10439048	0	11	0.01	1.0537	6.71932	2.10365e-05	**
novel_mir_1238	16694025	10439048	0	42	0.01	4.0234	8.65227	2.90397e-18	**
novel_mir_1239	16694025	10439048	0	12	0.01	1.1495	6.84486	8.09347e-06	**
novel_mir_1241	16694025	10439048	0	20	0.01	1.9159	7.58188	3.88535e-09	**
novel_mir_1242	16694025	10439048	0	15	0.01	1.4369	7.16682	4.60915e-07	**
novel_mir_1243	16694025	10439048	0	231	0.01	22.1285	11.1117	1.14444e-96	**
novel_mir_1244	16694025	10439048	0	18	0.01	1.7243	7.42987	2.62486e-08	**
novel_mir_1246	16694025	10439048	0	19	0.01	1.8201	7.50787	1.00988e-08	**
novel_mir_1248	16694025	10439048	0	32	0.01	3.0654	8.25993	4.0867e-14	**
novel_mir_125	16694025	10439048	193	0	11.561	0.01	-10.1751	2.39372e-41	**
novel_mir_1252	16694025	10439048	0	17	0.01	1.6285	7.3474	6.82251e-08	**
novel_mir_1253	16694025	10439048	0	22	0.01	2.1075	7.71939	5.75114e-10	**
novel_mir_1254	16694025	10439048	0	21	0.01	2.0117	7.65227	1.49483e-09	**
novel_mir_1256	16694025	10439048	0	43	0.01	4.1191	8.68619	1.11726e-18	**
novel_mir_126	16694025	10439048	24	163	1.4376	15.6145	3.44115	2.33037e-43	**
novel_mir_1260	16694025	10439048	0	12	0.01	1.1495	6.84486	8.09347e-06	**
novel_mir_1264	16694025	10439048	0	12	0.01	1.1495	6.84486	8.09347e-06	**
novel_mir_1265	16694025	10439048	0	1339	0.01	128.268	13.6469	0	**
novel_mir_1268	16694025	10439048	0	13	0.01	1.2453	6.96035	3.11384e-06	**
novel_mir_127	16694025	10439048	5	47	0.2995	4.5023	3.91003	6.60936e-15	**
novel_mir_1272	16694025	10439048	0	20	0.01	1.9159	7.58188	3.88535e-09	**
novel_mir_1273	16694025	10439048	0	28	0.01	2.6822	8.06727	1.8652e-12	**
novel_mir_1274	16694025	10439048	0	575	0.01	55.0817	12.4274	2.26095e-239	**
novel_mir_1277	16694025	10439048	0	14	0.01	1.3411	7.06727	1.19801e-06	**
novel_mir_1278	16694025	10439048	0	955	0.01	91.4834	13.1593	0	**
novel_mir_1282	16694025	10439048	0	13	0.01	1.2453	6.96035	3.11384e-06	**
novel_mir_1283	16694025	10439048	0	14	0.01	1.3411	7.06727	1.19801e-06	**
novel_mir_1284	16694025	10439048	0	51	0.01	4.8855	8.93236	5.36351e-22	**
novel_mir_1285	16694025	10439048	0	12	0.01	1.1495	6.84486	8.09347e-06	**
novel_mir_129	16694025	10439048	45	0	2.6956	0.01	-8.07446	3.96174e-10	**
novel_mir_1291	16694025	10439048	0	14	0.01	1.3411	7.06727	1.19801e-06	**
novel_mir_1297	16694025	10439048	0	20	0.01	1.9159	7.58188	3.88535e-09	**
novel_mir_1298	16694025	10439048	0	50	0.01	4.7897	8.90379	1.39408e-21	**
novel_mir_1299	16694025	10439048	0	12	0.01	1.1495	6.84486	8.09347e-06	**
novel_mir_1300	16694025	10439048	0	14	0.01	1.3411	7.06727	1.19801e-06	**
novel_mir_1301	16694025	10439048	0	25	0.01	2.3949	7.90382	3.27521e-11	**
novel_mir_1306	16694025	10439048	0	85	0.01	8.1425	9.66933	4.21652e-36	**
novel_mir_1307	16694025	10439048	0	11	0.01	1.0537	6.71932	2.10365e-05	**
novel_mir_1310	16694025	10439048	0	370	0.01	35.4438	11.7913	2.48943e-154	**
novel_mir_1311	16694025	10439048	0	361	0.01	34.5817	11.7558	1.34785e-150	**
novel_mir_1312	16694025	10439048	0	12	0.01	1.1495	6.84486	8.09347e-06	**
novel_mir_1315	16694025	10439048	0	12	0.01	1.1495	6.84486	8.09347e-06	**
novel_mir_1316	16694025	10439048	0	12	0.01	1.1495	6.84486	8.09347e-06	**
novel_mir_1318	16694025	10439048	0	15	0.01	1.4369	7.16682	4.60915e-07	**
novel_mir_1320	16694025	10439048	0	51	0.01	4.8855	8.93236	5.36351e-22	**
novel_mir_1325	16694025	10439048	0	12	0.01	1.1495	6.84486	8.09347e-06	**
novel_mir_1328	16694025	10439048	0	13	0.01	1.2453	6.96035	3.11384e-06	**
novel_mir_1329	16694025	10439048	0	13	0.01	1.2453	6.96035	3.11384e-06	**
novel_mir_133	16694025	10439048	25	0	1.4975	0.01	-7.22641	6.55608e-06	**
novel_mir_1335	16694025	10439048	0	12	0.01	1.1495	6.84486	8.09347e-06	**
novel_mir_1336	16694025	10439048	0	17	0.01	1.6285	7.3474	6.82251e-08	**
novel_mir_1337	16694025	10439048	0	14	0.01	1.3411	7.06727	1.19801e-06	**
novel_mir_1340	16694025	10439048	0	14	0.01	1.3411	7.06727	1.19801e-06	**
novel_mir_1341	16694025	10439048	0	353	0.01	33.8153	11.7235	2.80767e-147	**
novel_mir_1342	16694025	10439048	0	25	0.01	2.3949	7.90382	3.27521e-11	**
novel_mir_1346	16694025	10439048	0	14	0.01	1.3411	7.06727	1.19801e-06	**
novel_mir_1348	16694025	10439048	0	12	0.01	1.1495	6.84486	8.09347e-06	**
novel_mir_1349	16694025	10439048	0	20	0.01	1.9159	7.58188	3.88535e-09	**
novel_mir_135	16694025	10439048	21	0	1.2579	0.01	-6.97487	4.57505e-05	**
novel_mir_1350	16694025	10439048	0	23	0.01	2.2033	7.78352	2.21267e-10	**
novel_mir_1354	16694025	10439048	0	14	0.01	1.3411	7.06727	1.19801e-06	**
novel_mir_1356	16694025	10439048	0	16	0.01	1.5327	7.25993	1.7733e-07	**
novel_mir_1359	16694025	10439048	0	45	0.01	4.3107	8.75178	1.65378e-19	**
novel_mir_1360	16694025	10439048	0	115	0.01	11.0163	10.1054	1.51291e-48	**
novel_mir_1361	16694025	10439048	0	13	0.01	1.2453	6.96035	3.11384e-06	**
novel_mir_1362	16694025	10439048	0	30	0.01	2.8738	8.16682	2.76089e-13	**
novel_mir_1363	16694025	10439048	0	12	0.01	1.1495	6.84486	8.09347e-06	**
novel_mir_1364	16694025	10439048	0	22	0.01	2.1075	7.71939	5.75114e-10	**
novel_mir_1365	16694025	10439048	0	88	0.01	8.4299	9.71937	2.40127e-37	**
novel_mir_1367	16694025	10439048	0	13	0.01	1.2453	6.96035	3.11384e-06	**
novel_mir_1370	16694025	10439048	0	28	0.01	2.6822	8.06727	1.8652e-12	**
novel_mir_1371	16694025	10439048	0	72	0.01	6.8972	9.42987	1.04196e-30	**
novel_mir_1372	16694025	10439048	0	13	0.01	1.2453	6.96035	3.11384e-06	**
novel_mir_1374	16694025	10439048	0	175	0.01	16.764	10.7112	1.94772e-73	**
novel_mir_1375	16694025	10439048	0	11	0.01	1.0537	6.71932	2.10365e-05	**
novel_mir_1376	16694025	10439048	0	42	0.01	4.0234	8.65227	2.90397e-18	**
novel_mir_1378	16694025	10439048	0	17	0.01	1.6285	7.3474	6.82251e-08	**
novel_mir_1379	16694025	10439048	0	27	0.01	2.5864	8.0148	4.84801e-12	**
novel_mir_138	16694025	10439048	211	0	12.6393	0.01	-10.3037	3.82112e-45	**
novel_mir_1380	16694025	10439048	0	21	0.01	2.0117	7.65227	1.49483e-09	**
novel_mir_1382	16694025	10439048	0	18	0.01	1.7243	7.42987	2.62486e-08	**
novel_mir_1383	16694025	10439048	0	275	0.01	26.3434	11.3632	6.39319e-115	**
novel_mir_1384	16694025	10439048	0	11	0.01	1.0537	6.71932	2.10365e-05	**
novel_mir_1386	16694025	10439048	0	11	0.01	1.0537	6.71932	2.10365e-05	**
novel_mir_1387	16694025	10439048	0	64	0.01	6.1308	9.25993	2.17047e-27	**
novel_mir_139	16694025	10439048	35	0	2.0966	0.01	-7.71191	5.09641e-08	**
novel_mir_1391	16694025	10439048	0	33	0.01	3.1612	8.30433	1.5723e-14	**
novel_mir_1393	16694025	10439048	0	11	0.01	1.0537	6.71932	2.10365e-05	**
novel_mir_1396	16694025	10439048	0	206	0.01	19.7336	10.9464	2.68872e-86	**
novel_mir_1397	16694025	10439048	0	27	0.01	2.5864	8.0148	4.84801e-12	**
novel_mir_1402	16694025	10439048	0	23	0.01	2.2033	7.78352	2.21267e-10	**
novel_mir_1405	16694025	10439048	0	13	0.01	1.2453	6.96035	3.11384e-06	**
novel_mir_1407	16694025	10439048	0	21	0.01	2.0117	7.65227	1.49483e-09	**
novel_mir_1409	16694025	10439048	0	16	0.01	1.5327	7.25993	1.7733e-07	**
novel_mir_1410	16694025	10439048	0	219	0.01	20.9789	11.0347	1.08805e-91	**
novel_mir_1412	16694025	10439048	0	13	0.01	1.2453	6.96035	3.11384e-06	**
novel_mir_1414	16694025	10439048	0	14	0.01	1.3411	7.06727	1.19801e-06	**
novel_mir_1415	16694025	10439048	0	12	0.01	1.1495	6.84486	8.09347e-06	**
novel_mir_1416	16694025	10439048	0	14	0.01	1.3411	7.06727	1.19801e-06	**
novel_mir_1417	16694025	10439048	0	11	0.01	1.0537	6.71932	2.10365e-05	**
novel_mir_1419	16694025	10439048	0	265	0.01	25.3855	11.3098	8.99701e-111	**
novel_mir_1420	16694025	10439048	0	38	0.01	3.6402	8.50787	1.32539e-16	**
novel_mir_1421	16694025	10439048	0	44	0.01	4.2149	8.71935	4.29849e-19	**
novel_mir_1424	16694025	10439048	0	18	0.01	1.7243	7.42987	2.62486e-08	**
novel_mir_1425	16694025	10439048	0	143	0.01	13.6986	10.4198	3.66729e-60	**
novel_mir_1427	16694025	10439048	0	764	0.01	73.1868	12.8374	8.91029605911438e-318	**
novel_mir_1428	16694025	10439048	0	64	0.01	6.1308	9.25993	2.17047e-27	**
novel_mir_1429	16694025	10439048	0	25	0.01	2.3949	7.90382	3.27521e-11	**
novel_mir_143	16694025	10439048	19	0	1.1381	0.01	-6.83048	0.000120857	**
novel_mir_1430	16694025	10439048	0	39	0.01	3.736	8.54535	5.09925e-17	**
novel_mir_1431	16694025	10439048	0	12	0.01	1.1495	6.84486	8.09347e-06	**
novel_mir_1432	16694025	10439048	0	302	0.01	28.9298	11.4983	4.028e-126	**
novel_mir_1433	16694025	10439048	0	20	0.01	1.9159	7.58188	3.88535e-09	**
novel_mir_144	16694025	10439048	232	0	13.8972	0.01	-10.4406	1.42067e-49	**
novel_mir_1440	16694025	10439048	0	28	0.01	2.6822	8.06727	1.8652e-12	**
novel_mir_1441	16694025	10439048	0	122	0.01	11.6869	10.1907	1.88775e-51	**
novel_mir_1443	16694025	10439048	0	39	0.01	3.736	8.54535	5.09925e-17	**
novel_mir_1444	16694025	10439048	0	131	0.01	12.549	10.2934	3.4866e-55	**
novel_mir_1446	16694025	10439048	0	20	0.01	1.9159	7.58188	3.88535e-09	**
novel_mir_1447	16694025	10439048	0	13	0.01	1.2453	6.96035	3.11384e-06	**
novel_mir_1448	16694025	10439048	0	206	0.01	19.7336	10.9464	2.68872e-86	**
novel_mir_1449	16694025	10439048	0	72	0.01	6.8972	9.42987	1.04196e-30	**
novel_mir_1451	16694025	10439048	0	14	0.01	1.3411	7.06727	1.19801e-06	**
novel_mir_1453	16694025	10439048	0	13	0.01	1.2453	6.96035	3.11384e-06	**
novel_mir_1454	16694025	10439048	0	22	0.01	2.1075	7.71939	5.75114e-10	**
novel_mir_1456	16694025	10439048	0	15	0.01	1.4369	7.16682	4.60915e-07	**
novel_mir_149	16694025	10439048	212	0	12.6992	0.01	-10.3105	2.351e-45	**
novel_mir_15	16694025	10439048	35	0	2.0966	0.01	-7.71191	5.09641e-08	**
novel_mir_156	16694025	10439048	26	0	1.5574	0.01	-7.283	4.03372e-06	**
novel_mir_159	16694025	10439048	37	0	2.2164	0.01	-7.79207	1.92925e-08	**
novel_mir_17	16694025	10439048	19	0	1.1381	0.01	-6.83048	0.000120857	**
novel_mir_170	16694025	10439048	49	0	2.9352	0.01	-8.19731	5.67719e-11	**
novel_mir_173	16694025	10439048	38	0	2.2763	0.01	-7.83055	1.187e-08	**
novel_mir_176	16694025	10439048	22	0	1.3178	0.01	-7.04199	2.81487e-05	**
novel_mir_178	16694025	10439048	28	0	1.6772	0.01	-7.38991	1.52697e-06	**
novel_mir_179	16694025	10439048	47	148	2.8154	14.1775	2.33219	2.41259e-26	**
novel_mir_181	16694025	10439048	21	502	1.2579	48.0887	5.25661	2.75723e-176	**
novel_mir_184	16694025	10439048	18	0	1.0782	0.01	-6.75248	0.000196431	**
novel_mir_186	16694025	10439048	167	0	10.0036	0.01	-9.9663	7.30229e-36	**
novel_mir_188	16694025	10439048	198	0	11.8605	0.01	-10.2119	2.11049e-42	**
novel_mir_19	16694025	10439048	52	0	3.1149	0.01	-8.28304	1.32227e-11	**
novel_mir_190	16694025	10439048	18	37	1.0782	3.5444	1.71692	1.62213e-05	**
novel_mir_198	16694025	10439048	21	0	1.2579	0.01	-6.97487	4.57505e-05	**
novel_mir_201	16694025	10439048	186	0	11.1417	0.01	-10.1218	7.17197e-40	**
novel_mir_21	16694025	10439048	17	0	1.0183	0.01	-6.67002	0.000319262	**
novel_mir_212	16694025	10439048	19	0	1.1381	0.01	-6.83048	0.000120857	**
novel_mir_217	16694025	10439048	41	0	2.456	0.01	-7.94017	2.76463e-09	**
novel_mir_218	16694025	10439048	7	30	0.4193	2.8738	2.7769	1.34187e-07	**
novel_mir_22	16694025	10439048	23	36	1.3777	3.4486	1.32375	0.000463948	**
novel_mir_221	16694025	10439048	155	12	9.2848	1.1495	-3.01386	2.09544e-20	**
novel_mir_222	16694025	10439048	268	0	16.0536	0.01	-10.6487	3.62017e-57	**
novel_mir_224	16694025	10439048	190	429	11.3813	41.0957	1.85232	2.82514e-54	**
novel_mir_229	16694025	10439048	312	0	18.6893	0.01	-10.868	1.89435e-66	**
novel_mir_23	16694025	10439048	25	0	1.4975	0.01	-7.22641	6.55608e-06	**
novel_mir_230	16694025	10439048	327	0	19.5878	0.01	-10.9357	1.29835e-69	**
novel_mir_231	16694025	10439048	72	0	4.3129	0.01	-8.75251	7.99027e-16	**
novel_mir_232	16694025	10439048	23	0	1.3777	0.01	-7.10612	1.73189e-05	**
novel_mir_233	16694025	10439048	168	0	10.0635	0.01	-9.97492	4.49284e-36	**
novel_mir_245	16694025	10439048	26	0	1.5574	0.01	-7.283	4.03372e-06	**
novel_mir_25	16694025	10439048	27	36	1.6173	3.4486	1.09242	0.00266278	**
novel_mir_251	16694025	10439048	28	0	1.6772	0.01	-7.38991	1.52697e-06	**
novel_mir_259	16694025	10439048	112	8	6.709	0.7664	-3.12993	1.41668e-15	**
novel_mir_261	16694025	10439048	40	0	2.3961	0.01	-7.90454	4.4934e-09	**
novel_mir_266	16694025	10439048	494	56	29.5914	5.3645	-2.46366	1.37327e-50	**
novel_mir_267	16694025	10439048	48	0	2.8753	0.01	-8.16757	9.22724e-11	**
novel_mir_270	16694025	10439048	22	0	1.3178	0.01	-7.04199	2.81487e-05	**
novel_mir_271	16694025	10439048	19	0	1.1381	0.01	-6.83048	0.000120857	**
novel_mir_279	16694025	10439048	20	0	1.198	0.01	-6.90448	7.4359e-05	**
novel_mir_28	16694025	10439048	30	0	1.7971	0.01	-7.48953	5.78035e-07	**
novel_mir_281	16694025	10439048	462	0	27.6746	0.01	-11.4343	4.33283e-98	**
novel_mir_283	16694025	10439048	26	0	1.5574	0.01	-7.283	4.03372e-06	**
novel_mir_284	16694025	10439048	39	0	2.3362	0.01	-7.86802	7.3032e-09	**
novel_mir_288	16694025	10439048	329	0	19.7076	0.01	-10.9445	4.91491e-70	**
novel_mir_290	16694025	10439048	22	0	1.3178	0.01	-7.04199	2.81487e-05	**
novel_mir_293	16694025	10439048	72	0	4.3129	0.01	-8.75251	7.99027e-16	**
novel_mir_297	16694025	10439048	6370	15094	381.574	1445.92	1.92195	0	**
novel_mir_30	16694025	10439048	18	0	1.0782	0.01	-6.75248	0.000196431	**
novel_mir_307	16694025	10439048	18	0	1.0782	0.01	-6.75248	0.000196431	**
novel_mir_309	16694025	10439048	70	0	4.1931	0.01	-8.71187	2.11075e-15	**
novel_mir_31	16694025	10439048	648	194	38.8163	18.5841	-1.06259	1.61816e-21	**
novel_mir_313	16694025	10439048	58	0	3.4743	0.01	-8.44058	7.17286e-13	**
novel_mir_316	16694025	10439048	26	0	1.5574	0.01	-7.283	4.03372e-06	**
novel_mir_318	16694025	10439048	32	0	1.9169	0.01	-7.58263	2.18816e-07	**
novel_mir_324	16694025	10439048	42	0	2.5159	0.01	-7.97493	1.70098e-09	**
novel_mir_325	16694025	10439048	405	1569	24.2602	150.301	2.63119	1.45168e-303	**
novel_mir_327	16694025	10439048	209	51	12.5194	4.8855	-1.35759	6.92177e-11	**
novel_mir_330	16694025	10439048	17	0	1.0183	0.01	-6.67002	0.000319262	**
novel_mir_331	16694025	10439048	133	0	7.9669	0.01	-9.63787	1.0848e-28	**
novel_mir_334	16694025	10439048	58	0	3.4743	0.01	-8.44058	7.17286e-13	**
novel_mir_336	16694025	10439048	23	0	1.3777	0.01	-7.10612	1.73189e-05	**
novel_mir_337	16694025	10439048	704	0	42.1708	0.01	-12.042	3.8886e-149	**
novel_mir_339	16694025	10439048	113	10	6.7689	0.9579	-2.82097	2.41126e-14	**
novel_mir_345	16694025	10439048	210	2205	12.5794	211.226	4.06965	0	**
novel_mir_351	16694025	10439048	30	0	1.7971	0.01	-7.48953	5.78035e-07	**
novel_mir_354	16694025	10439048	372	42	22.2834	4.0234	-2.46948	1.44908e-38	**
novel_mir_359	16694025	10439048	20	0	1.198	0.01	-6.90448	7.4359e-05	**
novel_mir_360	16694025	10439048	21	0	1.2579	0.01	-6.97487	4.57505e-05	**
novel_mir_361	16694025	10439048	22	0	1.3178	0.01	-7.04199	2.81487e-05	**
novel_mir_362	16694025	10439048	21	0	1.2579	0.01	-6.97487	4.57505e-05	**
novel_mir_363	16694025	10439048	78	11	4.6723	1.0537	-2.14867	6.27245e-08	**
novel_mir_365	16694025	10439048	30	0	1.7971	0.01	-7.48953	5.78035e-07	**
novel_mir_366	16694025	10439048	90	0	5.3912	0.01	-9.07446	1.2755e-19	**
novel_mir_373	16694025	10439048	25	0	1.4975	0.01	-7.22641	6.55608e-06	**
novel_mir_374	16694025	10439048	57	0	3.4144	0.01	-8.41549	1.16582e-12	**
novel_mir_378	16694025	10439048	71	0	4.253	0.01	-8.73234	1.29867e-15	**
novel_mir_379	16694025	10439048	18	0	1.0782	0.01	-6.75248	0.000196431	**
novel_mir_380	16694025	10439048	83	0	4.9718	0.01	-8.95762	3.82159e-18	**
novel_mir_382	16694025	10439048	20	0	1.198	0.01	-6.90448	7.4359e-05	**
novel_mir_383	16694025	10439048	22	0	1.3178	0.01	-7.04199	2.81487e-05	**
novel_mir_385	16694025	10439048	22	0	1.3178	0.01	-7.04199	2.81487e-05	**
novel_mir_388	16694025	10439048	119	0	7.1283	0.01	-9.47741	9.73821e-26	**
novel_mir_395	16694025	10439048	5	27	0.2995	2.5864	3.11032	1.13353e-07	**
novel_mir_396	16694025	10439048	26	0	1.5574	0.01	-7.283	4.03372e-06	**
novel_mir_398	16694025	10439048	102	0	6.11	0.01	-9.25503	3.75339e-22	**
novel_mir_40	16694025	10439048	7	17	0.4193	1.6285	1.95749	0.00140199	**
novel_mir_400	16694025	10439048	62	13	3.7139	1.2453	-1.57644	9.23657e-05	**
novel_mir_402	16694025	10439048	18	0	1.0782	0.01	-6.75248	0.000196431	**
novel_mir_404	16694025	10439048	86	0	5.1515	0.01	-9.00885	8.90083e-19	**
novel_mir_406	16694025	10439048	30	0	1.7971	0.01	-7.48953	5.78035e-07	**
novel_mir_408	16694025	10439048	25	0	1.4975	0.01	-7.22641	6.55608e-06	**
novel_mir_409	16694025	10439048	64	9	3.8337	0.8621	-2.15281	1.00687e-06	**
novel_mir_410	16694025	10439048	62	10	3.7139	0.9579	-1.95499	5.9813e-06	**
novel_mir_42	16694025	10439048	29	0	1.7371	0.01	-7.44054	9.3949e-07	**
novel_mir_423	16694025	10439048	260	15	15.5744	1.4369	-3.43815	2.47743e-37	**
novel_mir_425	16694025	10439048	547	761	32.7662	72.8994	1.1537	5.7987e-47	**
novel_mir_427	16694025	10439048	27	0	1.6173	0.01	-7.33744	2.48181e-06	**
novel_mir_428	16694025	10439048	19	0	1.1381	0.01	-6.83048	0.000120857	**
novel_mir_43	16694025	10439048	65	13	3.8936	1.2453	-1.64461	3.64751e-05	**
novel_mir_430	16694025	10439048	49	0	2.9352	0.01	-8.19731	5.67719e-11	**
novel_mir_431	16694025	10439048	35	0	2.0966	0.01	-7.71191	5.09641e-08	**
novel_mir_432	16694025	10439048	21	0	1.2579	0.01	-6.97487	4.57505e-05	**
novel_mir_443	16694025	10439048	30	0	1.7971	0.01	-7.48953	5.78035e-07	**
novel_mir_445	16694025	10439048	229	0	13.7175	0.01	-10.4218	6.09969e-49	**
novel_mir_446	16694025	10439048	2348	0	140.649	0.01	-13.7798	0	**
novel_mir_447	16694025	10439048	89	0	5.3312	0.01	-9.05832	2.07308e-19	**
novel_mir_448	16694025	10439048	35	0	2.0966	0.01	-7.71191	5.09641e-08	**
novel_mir_453	16694025	10439048	186	0	11.1417	0.01	-10.1218	7.17197e-40	**
novel_mir_459	16694025	10439048	30	0	1.7971	0.01	-7.48953	5.78035e-07	**
novel_mir_463	16694025	10439048	920	4097	55.1095	392.469	2.8322	0	**
novel_mir_469	16694025	10439048	51	0	3.055	0.01	-8.25503	2.14911e-11	**
novel_mir_473	16694025	10439048	21	0	1.2579	0.01	-6.97487	4.57505e-05	**
novel_mir_474	16694025	10439048	54	8	3.2347	0.7664	-2.07746	1.19294e-05	**
novel_mir_475	16694025	10439048	30	0	1.7971	0.01	-7.48953	5.78035e-07	**
novel_mir_477	16694025	10439048	27	0	1.6173	0.01	-7.33744	2.48181e-06	**
novel_mir_48	16694025	10439048	20	0	1.198	0.01	-6.90448	7.4359e-05	**
novel_mir_484	16694025	10439048	13873	0	831.016	0.01	-16.3426	0	**
novel_mir_489	16694025	10439048	61	0	3.654	0.01	-8.51333	1.67062e-13	**
novel_mir_491	16694025	10439048	154	43	9.2249	4.1191	-1.1632	7.05321e-07	**
novel_mir_493	16694025	10439048	24	0	1.4376	0.01	-7.16752	1.06557e-05	**
novel_mir_497	16694025	10439048	154	872	9.2249	83.5325	3.17873	5.68843e-208	**
novel_mir_5	16694025	10439048	31	0	1.857	0.01	-7.53683	3.55645e-07	**
novel_mir_50	16694025	10439048	28	0	1.6772	0.01	-7.38991	1.52697e-06	**
novel_mir_506	16694025	10439048	17	0	1.0183	0.01	-6.67002	0.000319262	**
novel_mir_51	16694025	10439048	831	0	49.7783	0.01	-12.2813	6.31942e-176	**
novel_mir_511	16694025	10439048	21	0	1.2579	0.01	-6.97487	4.57505e-05	**
novel_mir_513	16694025	10439048	58	0	3.4743	0.01	-8.44058	7.17286e-13	**
novel_mir_516	16694025	10439048	25	0	1.4975	0.01	-7.22641	6.55608e-06	**
novel_mir_517	16694025	10439048	876	0	52.4739	0.01	-12.3574	2.03456e-185	**
novel_mir_518	16694025	10439048	18	0	1.0782	0.01	-6.75248	0.000196431	**
novel_mir_52	16694025	10439048	36	0	2.1565	0.01	-7.75255	3.13564e-08	**
novel_mir_520	16694025	10439048	503	111	30.1305	10.6332	-1.50265	7.10394e-28	**
novel_mir_523	16694025	10439048	20	0	1.198	0.01	-6.90448	7.4359e-05	**
novel_mir_524	16694025	10439048	18	0	1.0782	0.01	-6.75248	0.000196431	**
novel_mir_53	16694025	10439048	21	0	1.2579	0.01	-6.97487	4.57505e-05	**
novel_mir_530	16694025	10439048	50	9	2.9951	0.8621	-1.79668	0.000129729	**
novel_mir_535	16694025	10439048	29	0	1.7371	0.01	-7.44054	9.3949e-07	**
novel_mir_536	16694025	10439048	184	26	11.0219	2.4906	-2.14581	5.3478e-17	**
novel_mir_538	16694025	10439048	26	0	1.5574	0.01	-7.283	4.03372e-06	**
novel_mir_540	16694025	10439048	465	1017	27.8543	97.4227	1.80636	8.98813e-122	**
novel_mir_543	16694025	10439048	180	323	10.7823	30.9415	1.52088	2.17073e-31	**
novel_mir_544	16694025	10439048	21	0	1.2579	0.01	-6.97487	4.57505e-05	**
novel_mir_545	16694025	10439048	255	21	15.2749	2.0117	-2.92468	7.86485e-32	**
novel_mir_549	16694025	10439048	21	0	1.2579	0.01	-6.97487	4.57505e-05	**
novel_mir_551	16694025	10439048	39	0	2.3362	0.01	-7.86802	7.3032e-09	**
novel_mir_552	16694025	10439048	89	0	5.3312	0.01	-9.05832	2.07308e-19	**
novel_mir_553	16694025	10439048	115	0	6.8887	0.01	-9.42809	6.79565e-25	**
novel_mir_555	16694025	10439048	29	0	1.7371	0.01	-7.44054	9.3949e-07	**
novel_mir_558	16694025	10439048	17	0	1.0183	0.01	-6.67002	0.000319262	**
novel_mir_56	16694025	10439048	20	47	1.198	4.5023	1.91003	1.61873e-07	**
novel_mir_561	16694025	10439048	65	0	3.8936	0.01	-8.60496	2.39402e-14	**
novel_mir_567	16694025	10439048	1731	4442	103.69	425.518	2.03695	0	**
novel_mir_573	16694025	10439048	44	0	2.6357	0.01	-8.04204	6.43907e-10	**
novel_mir_574	16694025	10439048	17	0	1.0183	0.01	-6.67002	0.000319262	**
novel_mir_576	16694025	10439048	28	0	1.6772	0.01	-7.38991	1.52697e-06	**
novel_mir_577	16694025	10439048	20	0	1.198	0.01	-6.90448	7.4359e-05	**
novel_mir_58	16694025	10439048	28	0	1.6772	0.01	-7.38991	1.52697e-06	**
novel_mir_581	16694025	10439048	30	0	1.7971	0.01	-7.48953	5.78035e-07	**
novel_mir_589	16694025	10439048	21	0	1.2579	0.01	-6.97487	4.57505e-05	**
novel_mir_590	16694025	10439048	194	0	11.6209	0.01	-10.1825	1.47277e-41	**
novel_mir_60	16694025	10439048	17	0	1.0183	0.01	-6.67002	0.000319262	**
novel_mir_607	16694025	10439048	33	61	1.9768	5.8434	1.56364	2.3208e-07	**
novel_mir_609	16694025	10439048	20	0	1.198	0.01	-6.90448	7.4359e-05	**
novel_mir_610	16694025	10439048	22	0	1.3178	0.01	-7.04199	2.81487e-05	**
novel_mir_615	16694025	10439048	19	0	1.1381	0.01	-6.83048	0.000120857	**
novel_mir_618	16694025	10439048	24	0	1.4376	0.01	-7.16752	1.06557e-05	**
novel_mir_619	16694025	10439048	703	1477	42.1109	141.488	1.74841	5.19349e-168	**
novel_mir_621	16694025	10439048	19	33	1.1381	3.1612	1.47384	0.000273253	**
novel_mir_626	16694025	10439048	1640	2402	98.2387	230.098	1.22788	2.90158e-159	**
novel_mir_627	16694025	10439048	20	0	1.198	0.01	-6.90448	7.4359e-05	**
novel_mir_631	16694025	10439048	18	0	1.0782	0.01	-6.75248	0.000196431	**
novel_mir_633	16694025	10439048	1485	0	88.954	0.01	-13.1188	7.03518192674473e-314	**
novel_mir_645	16694025	10439048	18	0	1.0782	0.01	-6.75248	0.000196431	**
novel_mir_647	16694025	10439048	27	0	1.6173	0.01	-7.33744	2.48181e-06	**
novel_mir_648	16694025	10439048	17	0	1.0183	0.01	-6.67002	0.000319262	**
novel_mir_649	16694025	10439048	3788	0	226.907	0.01	-14.4698	0	**
novel_mir_650	16694025	10439048	433	73	25.9374	6.993	-1.89105	1.13242e-32	**
novel_mir_651	16694025	10439048	20	0	1.198	0.01	-6.90448	7.4359e-05	**
novel_mir_657	16694025	10439048	19	0	1.1381	0.01	-6.83048	0.000120857	**
novel_mir_658	16694025	10439048	91	0	5.4511	0.01	-9.0904	7.84768e-20	**
novel_mir_663	16694025	10439048	22	0	1.3178	0.01	-7.04199	2.81487e-05	**
novel_mir_664	16694025	10439048	107	6	6.4095	0.5748	-3.47908	3.13369e-16	**
novel_mir_669	16694025	10439048	258	632	15.4546	60.5419	1.9699	5.46483e-86	**
novel_mir_67	16694025	10439048	24	0	1.4376	0.01	-7.16752	1.06557e-05	**
novel_mir_672	16694025	10439048	13415	1131	803.581	108.343	-2.89083	0	**
novel_mir_677	16694025	10439048	21	0	1.2579	0.01	-6.97487	4.57505e-05	**
novel_mir_682	16694025	10439048	22	0	1.3178	0.01	-7.04199	2.81487e-05	**
novel_mir_683	16694025	10439048	126	7	7.5476	0.6706	-3.49249	5.82545e-19	**
novel_mir_688	16694025	10439048	25	0	1.4975	0.01	-7.22641	6.55608e-06	**
novel_mir_689	16694025	10439048	74	0	4.4327	0.01	-8.79204	3.02472e-16	**
novel_mir_692	16694025	10439048	82	0	4.9119	0.01	-8.94014	6.2113e-18	**
novel_mir_696	16694025	10439048	20	0	1.198	0.01	-6.90448	7.4359e-05	**
novel_mir_698	16694025	10439048	74	0	4.4327	0.01	-8.79204	3.02472e-16	**
novel_mir_699	16694025	10439048	18	0	1.0782	0.01	-6.75248	0.000196431	**
novel_mir_70	16694025	10439048	18	0	1.0782	0.01	-6.75248	0.000196431	**
novel_mir_701	16694025	10439048	20	0	1.198	0.01	-6.90448	7.4359e-05	**
novel_mir_703	16694025	10439048	21	0	1.2579	0.01	-6.97487	4.57505e-05	**
novel_mir_704	16694025	10439048	535	810	32.0474	77.5933	1.27572	2.52141e-58	**
novel_mir_705	16694025	10439048	74	0	4.4327	0.01	-8.79204	3.02472e-16	**
novel_mir_707	16694025	10439048	6	19	0.3594	1.8201	2.34036	0.000152239	**
novel_mir_71	16694025	10439048	7	33	0.4193	3.1612	2.91442	1.3441e-08	**
novel_mir_711	16694025	10439048	12107	79800	725.23	7644.38	3.39789	0	**
novel_mir_713	16694025	10439048	0	49	0.01	4.6939	8.87464	3.62348e-21	**
novel_mir_718	16694025	10439048	0	65	0.01	6.2266	9.2823	8.35057e-28	**
novel_mir_72	16694025	10439048	23	0	1.3777	0.01	-7.10612	1.73189e-05	**
novel_mir_721	16694025	10439048	0	37	0.01	3.5444	8.4694	3.44495e-16	**
novel_mir_730	16694025	10439048	0	19	0.01	1.8201	7.50787	1.00988e-08	**
novel_mir_734	16694025	10439048	0	17	0.01	1.6285	7.3474	6.82251e-08	**
novel_mir_743	16694025	10439048	0	18	0.01	1.7243	7.42987	2.62486e-08	**
novel_mir_76	16694025	10439048	21	0	1.2579	0.01	-6.97487	4.57505e-05	**
novel_mir_760	16694025	10439048	0	67	0.01	6.4182	9.32602	1.23606e-28	**
novel_mir_761	16694025	10439048	0	14	0.01	1.3411	7.06727	1.19801e-06	**
novel_mir_773	16694025	10439048	0	15	0.01	1.4369	7.16682	4.60915e-07	**
novel_mir_809	16694025	10439048	0	20	0.01	1.9159	7.58188	3.88535e-09	**
novel_mir_81	16694025	10439048	22	38	1.3178	3.6402	1.46589	0.000100612	**
novel_mir_82	16694025	10439048	139	16	8.3263	1.5327	-2.4416	4.38038e-15	**
novel_mir_833	16694025	10439048	0	14	0.01	1.3411	7.06727	1.19801e-06	**
novel_mir_836	16694025	10439048	0	11	0.01	1.0537	6.71932	2.10365e-05	**
novel_mir_84	16694025	10439048	63	0	3.7738	0.01	-8.55987	6.32416e-14	**
novel_mir_845	16694025	10439048	0	18	0.01	1.7243	7.42987	2.62486e-08	**
novel_mir_86	16694025	10439048	32	0	1.9169	0.01	-7.58263	2.18816e-07	**
novel_mir_864	16694025	10439048	0	42	0.01	4.0234	8.65227	2.90397e-18	**
novel_mir_869	16694025	10439048	0	22	0.01	2.1075	7.71939	5.75114e-10	**
novel_mir_898	16694025	10439048	0	39	0.01	3.736	8.54535	5.09925e-17	**
novel_mir_906	16694025	10439048	0	38	0.01	3.6402	8.50787	1.32539e-16	**
novel_mir_919	16694025	10439048	0	27	0.01	2.5864	8.0148	4.84801e-12	**
novel_mir_939	16694025	10439048	0	16	0.01	1.5327	7.25993	1.7733e-07	**
novel_mir_963	16694025	10439048	0	14	0.01	1.3411	7.06727	1.19801e-06	**
novel_mir_966	16694025	10439048	0	22	0.01	2.1075	7.71939	5.75114e-10	**
novel_mir_97	16694025	10439048	23	0	1.3777	0.01	-7.10612	1.73189e-05	**
novel_mir_98	16694025	10439048	44	0	2.6357	0.01	-8.04204	6.43907e-10	**
novel_mir_99	16694025	10439048	89	0	5.3312	0.01	-9.05832	2.07308e-19	**

## Sheet: Table S4
Table S4 Predictive targets of differential expressed known miRNAs
miRNA	Target No.	Targets
miR1023a-3p	2	Solyc01g103160.2.1[ genomic_reference:SL2.40ch01 gene_region:83583662-83587534 transcript_region:SL2.40ch01:83583662..83587534- go_terms:GO:0005488 functional_description:"Pentatricopeptide repeat-containing protein (AHRD V1 *-*- D7LST4_ARALY); contains Interpro domain(s) IPR002885 Pentatricopeptide repeat "]~~Solyc12g010910.1.1[ evidence_code:10F0H1E1IEG genomic_reference:SL2.40ch12 gene_region:…
miR1044-3p	2	Solyc01g110700.2.1[ genomic_reference:SL2.40ch01 gene_region:89071526-89315619 transcript_region:SL2.40ch01:89071526..89315619- functional_description:"Unknown Protein (AHRD V1)"]~~Solyc01g111180.2.1[ genomic_reference:SL2.40ch01 gene_region:89072019-89286640 transcript_region:SL2.40ch01:89072019..89286640- functional_description:"Unknown Protein (AHRD V1)"]
miR1133	1	Solyc03g097980.2.1[ genomic_reference:SL2.40ch03 gene_region:53790071-53796491 transcript_region:SL2.40ch03:53790071..53796491- go_terms:GO:0007186,GO:0007165 functional_description:"Guanine nucleotide-binding protein alpha-1 subunit (AHRD V1 *-*- B6TWS6_MAIZE); contains Interpro domain(s) IPR001019 Guanine nucleotide binding protein (G-protein), alpha subunit "]
miR1172.2	3	Solyc05g009730.1.1[ evidence_code:10F0H0E1IEG genomic_reference:SL2.40ch05 gene_region:3944084-3944323 transcript_region:SL2.40ch05:3944084..3944323- functional_description:"Unknown Protein (AHRD V1)"]~~Solyc10g018220.1.1[ evidence_code:10F0H0E0IEG genomic_reference:SL2.40ch10 gene_region:7194110-7195675 transcript_region:SL2.40ch10:7194110..7195675- go_terms:GO:0008270 functional_description:"Mu…
miR1222a	2	Solyc01g005440.2.1[ genomic_reference:SL2.40ch01 gene_region:308888-312423 transcript_region:SL2.40ch01:308888..312423+ go_terms:GO:0042802 functional_description:"Jasmonate ZIM-domain protein 3 (AHRD V1 **-- B2XVS2_SOLLC); contains Interpro domain(s) IPR010399 Tify "]~~Solyc09g075950.1.1[ evidence_code:10F0H1E1IEG genomic_reference:SL2.40ch09 gene_region:63079410-63081140 transcript_region:SL2.4…
miR1310	1	Solyc00g041210.1.1[ evidence_code:10F0H0E0IEG genomic_reference:SL2.40ch00 gene_region:13202981-13203961 transcript_region:SL2.40ch00:13202981..13203961- functional_description:"Tetratricopeptide TPR_2 repeat protein (AHRD V1 *-*- A7IHP8_XANP2)"]
miR1446	1	Solyc03g110950.1.1[ evidence_code:10F0H1E0IEG genomic_reference:SL2.40ch03 gene_region:55727909-55729501 transcript_region:SL2.40ch03:55727909..55729501+ go_terms:GO:0005515,GO:0003700 functional_description:"GRAS family transcription factor (AHRD V1 **-* B9IF61_POPTR); contains Interpro domain(s) IPR005202 GRAS transcription factor "]
miR1520g	1	Solyc11g051200.1.1[ evidence_code:10F0H1E0IEG genomic_reference:SL2.40ch11 gene_region:42938527-42939178 transcript_region:SL2.40ch11:42938527..42939178+ functional_description:"Cytochrome P450 like_TBP (AHRD V1 ***- O04892_TOBAC)"]
miR156a	10	Solyc03g114850.2.1[ genomic_reference:SL2.40ch03 gene_region:58796755-58802237 transcript_region:SL2.40ch03:58796755..58802237+ go_terms:GO:0005634 functional_description:"Squamosa promoter binding protein 3 (AHRD V1 *-*- Q1MU26_PHYPA); contains Interpro domain(s) IPR004333 Transcription factor, SBP-box "]~~Solyc04g045560.2.1[ genomic_reference:SL2.40ch04 gene_region:33188973-33194461 transcript_…
miR156f-5p	10	Solyc03g093380.1.1[ evidence_code:10F0H1E0IEG genomic_reference:SL2.40ch03 gene_region:48094327-48101487 transcript_region:SL2.40ch03:48094327..48101487+ go_terms:GO:0016301 functional_description:"Receptor like kinase, RLK"]~~Solyc03g114850.2.1[ genomic_reference:SL2.40ch03 gene_region:58796755-58802237 transcript_region:SL2.40ch03:58796755..58802237+ go_terms:GO:0005634 functional_description:"…
miR157d-3p	1	Solyc12g006180.1.1[ evidence_code:10F0H1E1IEG genomic_reference:SL2.40ch12 gene_region:723407-728206 transcript_region:SL2.40ch12:723407..728206+ go_terms:GO:0003676,GO:0000166 functional_description:"Heterogeneous nuclear ribonucleoprotein A3 (AHRD V1 *--- B6TGB9_MAIZE); contains Interpro domain(s) IPR000504 RNA recognition motif, RNP-1 "]
miR158a	1	Solyc01g006750.2.1[ genomic_reference:SL2.40ch01 gene_region:1344184-1344725 transcript_region:SL2.40ch01:1344184..1344725+ functional_description:"Unknown Protein (AHRD V1)"]
miR159a	7	Solyc01g009070.2.1[ genomic_reference:SL2.40ch01 gene_region:3075589-3080069 transcript_region:SL2.40ch01:3075589..3080069- go_terms:GO:0003700 functional_description:"MYB transcription factor (AHRD V1 **-* Q9FR97_ARATH); contains Interpro domain(s) IPR015495 Myb transcription factor "]~~Solyc01g090530.1.1[ evidence_code:10F0H1E0IEG genomic_reference:SL2.40ch01 gene_region:75956882-75959366 trans…
miR160a	5	Solyc06g075150.2.1[ genomic_reference:SL2.40ch06 gene_region:43020594-43023443 transcript_region:SL2.40ch06:43020594..43023443+ go_terms:GO:0046982,GO:0005516 functional_description:"Auxin response factor 16 (AHRD V1 ***- D9IVB4_SOLLC); contains Interpro domain(s) IPR010525 Auxin response factor "]~~Solyc09g007810.2.1[ genomic_reference:SL2.40ch09 gene_region:1332643-1335760 transcript_region:SL2…
miR162-3p	2	Solyc03g113740.2.1[ genomic_reference:SL2.40ch03 gene_region:57845637-57851848 transcript_region:SL2.40ch03:57845637..57851848- go_terms:GO:0005515,GO:0004842 functional_description:"Anaphase promoting complex subunit 8/cell division cycle protein 23-like protein (Fragment) (AHRD V1 **-- Q5SC97_OSTTA); contains Interpro domain(s) IPR007192 Cdc23 "]~~Solyc04g016510.2.1[ genomic_reference:SL2.40ch0…
miR162a	1	Solyc04g016510.2.1[ genomic_reference:SL2.40ch04 gene_region:7335360-7338722 transcript_region:SL2.40ch04:7335360..7338722+ go_terms:GO:0045505 functional_description:"Guanine nucleotide-binding protein subunit beta-4 (AHRD V1 *--* GBB4_HUMAN); contains Interpro domain(s) IPR020472 G-protein beta WD-40 repeat, region "]
miR166a	6	Solyc02g024070.2.1[ genomic_reference:SL2.40ch02 gene_region:15627267-15633567 transcript_region:SL2.40ch02:15627267..15633567+ go_terms:GO:0005515,GO:0003677 functional_description:"Class III homeodomain-leucine zipper (AHRD V1 ***- Q1WD30_GINBI); contains Interpro domain(s) IPR013978 MEKHLA "]~~Solyc02g069830.2.1[ genomic_reference:SL2.40ch02 gene_region:34234662-34242222 transcript_region:SL2.…
miR166g-3p	6	Solyc02g024070.2.1[ genomic_reference:SL2.40ch02 gene_region:15627267-15633567 transcript_region:SL2.40ch02:15627267..15633567+ go_terms:GO:0005515,GO:0003677 functional_description:"Class III homeodomain-leucine zipper (AHRD V1 ***- Q1WD30_GINBI); contains Interpro domain(s) IPR013978 MEKHLA "]~~Solyc02g069830.2.1[ genomic_reference:SL2.40ch02 gene_region:34234662-34242222 transcript_region:SL2.…
miR167b-3p	1	Solyc12g027850.1.1[ evidence_code:10F0H0E0IEG genomic_reference:SL2.40ch12 gene_region:21200867-21201186 transcript_region:SL2.40ch12:21200867..21201186- functional_description:"Cyclin-dependent kinase E-1 (AHRD V1 ***- CDKE1_ORYSJ)"]
miR168a	2	Solyc06g072300.2.1[ genomic_reference:SL2.40ch06 gene_region:40960724-40969540 transcript_region:SL2.40ch06:40960724..40969540- go_terms:GO:0019899 functional_description:"ARGONAUTE 1 (AHRD V1 ***- D6RUV9_TOBAC); contains Interpro domain(s) IPR003165 Stem cell self-renewal protein Piwi "]~~Solyc08g005690.1.1[ evidence_code:10F0H0E1IEG genomic_reference:SL2.40ch08 gene_region:558706-558897 transcr…
miR169f-3p	1	Solyc03g124000.1.1[ evidence_code:10F0H1E0IEG genomic_reference:SL2.40ch03 gene_region:64748459-64758766 transcript_region:SL2.40ch03:64748459..64758766+ functional_description:"Unknown Protein (AHRD V1)"]
miR169i-3p	3	Solyc00g018970.1.1[ evidence_code:10F0H0E0IEG genomic_reference:SL2.40ch00 gene_region:11691010-11691162 transcript_region:SL2.40ch00:11691010..11691162+ functional_description:"Unknown Protein (AHRD V1)"]~~Solyc06g024380.1.1[ evidence_code:10F0H0E0IEG genomic_reference:SL2.40ch06 gene_region:15105265-15105783 transcript_region:SL2.40ch06:15105265..15105783- functional_description:"Unknown Protei…
miR172a	8	Solyc02g064960.2.1[ genomic_reference:SL2.40ch02 gene_region:30651561-30655131 transcript_region:SL2.40ch02:30651561..30655131+ go_terms:GO:0003677 functional_description:"AP2-like ethylene-responsive transcription factor At1g16060 (AHRD V1 *-*- AP2L1_ARATH); contains Interpro domain(s) IPR001471 Pathogenesis-related transcriptional factor and ERF, DNA-binding "]~~Solyc02g093150.2.1[ genomic_refe…
miR172e-3p	9	Solyc02g064960.2.1[ genomic_reference:SL2.40ch02 gene_region:30651561-30655131 transcript_region:SL2.40ch02:30651561..30655131+ go_terms:GO:0003677 functional_description:"AP2-like ethylene-responsive transcription factor At1g16060 (AHRD V1 *-*- AP2L1_ARATH); contains Interpro domain(s) IPR001471 Pathogenesis-related transcriptional factor and ERF, DNA-binding "]~~Solyc02g093150.2.1[ genomic_refe…
miR172g-3p	8	Solyc02g064960.2.1[ genomic_reference:SL2.40ch02 gene_region:30651561-30655131 transcript_region:SL2.40ch02:30651561..30655131+ go_terms:GO:0003677 functional_description:"AP2-like ethylene-responsive transcription factor At1g16060 (AHRD V1 *-*- AP2L1_ARATH); contains Interpro domain(s) IPR001471 Pathogenesis-related transcriptional factor and ERF, DNA-binding "]~~Solyc02g093150.2.1[ genomic_refe…
miR1861a	2	Solyc06g076780.2.1[ genomic_reference:SL2.40ch06 gene_region:44079224-44083374 transcript_region:SL2.40ch06:44079224..44083374- go_terms:GO:0005515 functional_description:"Beta-D-glucosidase (AHRD V1 ***- Q7XAS3_GOSHI); contains Interpro domain(s) IPR001764 Glycoside hydrolase, family 3, N-terminal "]~~Solyc11g066700.1.1[ evidence_code:10F0H1E1IEG genomic_reference:SL2.40ch11 gene_region:49545264…
miR1869	10	Solyc00g008580.1.1[ evidence_code:10F0H0E0IEG genomic_reference:SL2.40ch00 gene_region:8348718-8348924 transcript_region:SL2.40ch00:8348718..8348924+ functional_description:"Unknown Protein (AHRD V1)"]~~Solyc00g009760.2.1[ genomic_reference:SL2.40ch00 gene_region:9352304-9353234 transcript_region:SL2.40ch00:9352304..9353234+ functional_description:"Cytochrome P450 monooxygenase (Fragment) (AHRD V…
miR1919-5p	3	Solyc08g067560.1.1[ evidence_code:10F0H0E0IEG genomic_reference:SL2.40ch08 gene_region:53774247-53774750 transcript_region:SL2.40ch08:53774247..53774750+ functional_description:"Unknown Protein (AHRD V1)"]~~Solyc08g067580.1.1[ evidence_code:10F0H0E0IEG genomic_reference:SL2.40ch08 gene_region:53786829-53787188 transcript_region:SL2.40ch08:53786829..53787188+ functional_description:"Unknown Protei…
miR2111a-5p	2	Solyc06g083390.2.1[ genomic_reference:SL2.40ch06 gene_region:45091916-45094287 transcript_region:SL2.40ch06:45091916..45094287- go_terms:GO:0005515 functional_description:"RPM1 interacting protein 4 transcript 2 (AHRD V1 ***- D2J0Y3_9ASTR); contains Interpro domain(s) IPR008700 Defence response, Rin4 "]~~Solyc07g009410.2.1[ genomic_reference:SL2.40ch07 gene_region:4479008-4481086 transcript_regio…
miR2118-5p	7	Solyc00g008580.1.1[ evidence_code:10F0H0E0IEG genomic_reference:SL2.40ch00 gene_region:8348718-8348924 transcript_region:SL2.40ch00:8348718..8348924+ functional_description:"Unknown Protein (AHRD V1)"]~~Solyc00g010530.1.1[ evidence_code:10F0H0E0IEG genomic_reference:SL2.40ch00 gene_region:9800890-9801066 transcript_region:SL2.40ch00:9800890..9801066- functional_description:"Unknown Protein (AHRD …
miR2593e	1	Solyc04g051540.2.1[ genomic_reference:SL2.40ch04 gene_region:49935987-49940182 transcript_region:SL2.40ch04:49935987..49940182- go_terms:GO:0045449 functional_description:"WRKY family transcription factor (AHRD V1 *-*- D7LBR5_ARALY); contains Interpro domain(s) IPR003657 DNA-binding WRKY "]
miR2616	1	Solyc02g085180.2.1[ genomic_reference:SL2.40ch02 gene_region:42736730-42739537 transcript_region:SL2.40ch02:42736730..42739537- go_terms:GO:0003824 functional_description:"Catalytic/ hydrolase (AHRD V1 **** B6TJ32_MAIZE); contains Interpro domain(s) IPR000639 Epoxide hydrolase-like "]
miR2675	1	Solyc04g050790.2.1[ genomic_reference:SL2.40ch04 gene_region:47410176-47415716 transcript_region:SL2.40ch04:47410176..47415716- functional_description:"Unknown Protein (AHRD V1)"]
miR2863b	6	Solyc00g005080.1.1[ evidence_code:10F0H1E0IEG genomic_reference:SL2.40ch00 gene_region:791493-792010 transcript_region:SL2.40ch00:791493..792010- functional_description:"Ycf2 (AHRD V1 ***- A6YA23_9MAGN)"]~~Solyc01g007640.2.1[ genomic_reference:SL2.40ch01 gene_region:1883398-1890719 transcript_region:SL2.40ch01:1883398..1890719+ go_terms:GO:0005524,GO:0017111,GO:0009507 functional_description:"Ycf…
miR319-3p	9	Solyc02g077250.2.1[ genomic_reference:SL2.40ch02 gene_region:36822112-36823838 transcript_region:SL2.40ch02:36822112..36823838- functional_description:"Transcription factor CYCLOIDEA (Fragment) (AHRD V1 *-*- CYCLD_ANTML); contains Interpro domain(s) IPR005333 Transcription factor, TCP "]~~Solyc05g012840.1.1[ evidence_code:10F0H1E0IEG genomic_reference:SL2.40ch05 gene_region:5987496-5988167 transc…
miR319b	1	Solyc03g115010.1.1[TCP4]~~Solyc01g096690.1.1[ evidence_code:10F0H1E0IEG genomic_reference:SL2.40ch01 gene_region:79475882-79480057 transcript_region:SL2.40ch01:79475882..79480057- go_terms:GO:0004672,GO:0005515 functional_description:"Receptor-like kinase (AHRD V1 *-** C6ZRP5_SOYBN); contains Interpro domain(s) IPR002290 Serine/threonine protein kinase "]
miR3445-5p.2	3	Solyc04g064820.2.1[ genomic_reference:SL2.40ch04 gene_region:55103846-55119443 transcript_region:SL2.40ch04:55103846..55119443+ go_terms:GO:0051082,GO:0000149 functional_description:"Vacuolar protein-sorting protein 45 (AHRD V1 ***- B6UDC0_MAIZE); contains Interpro domain(s) IPR001619 Sec1-like protein "]~~Solyc11g019990.1.1[ evidence_code:10F0H0E0IEG genomic_reference:SL2.40ch11 gene_region:9928…
miR3511-3p	2	Solyc06g011320.1.1[ evidence_code:10F0H0E0IEG genomic_reference:SL2.40ch06 gene_region:6477626-6478261 transcript_region:SL2.40ch06:6477626..6478261+ functional_description:"Nodulin / glutamate-ammonia ligase-like protein (AHRD V1 *-*- Q8W4B7_ARATH)"]~~Solyc10g083780.1.1[ evidence_code:10F1H1E1IEG genomic_reference:SL2.40ch10 gene_region:62858795-62864011 transcript_region:SL2.40ch10:62858795..62…
miR390a	2	Solyc01g091230.2.1[ genomic_reference:SL2.40ch01 gene_region:76667116-76670365 transcript_region:SL2.40ch01:76667116..76670365+ go_terms:GO:0004675 functional_description:"Receptor like kinase, RLK"]~~Solyc04g005390.1.1[ evidence_code:10F0H1E0IEG genomic_reference:SL2.40ch04 gene_region:277939-280173 transcript_region:SL2.40ch04:277939..280173- go_terms:GO:0005515,GO:0004675 functional_descriptio…
miR390b-5p	2	Solyc01g091230.2.1[ genomic_reference:SL2.40ch01 gene_region:76667116-76670365 transcript_region:SL2.40ch01:76667116..76670365+ go_terms:GO:0004675 functional_description:"Receptor like kinase, RLK"]~~Solyc04g005390.1.1[ evidence_code:10F0H1E0IEG genomic_reference:SL2.40ch04 gene_region:277939-280173 transcript_region:SL2.40ch04:277939..280173- go_terms:GO:0005515,GO:0004675 functional_descriptio…
miR395a	4	Solyc03g005260.2.1[ genomic_reference:SL2.40ch03 gene_region:148411-153101 transcript_region:SL2.40ch03:148411..153101- go_terms:GO:0004781 functional_description:"Sulfate adenylyltransferase (AHRD V1 **** Q43183_SOLTU); contains Interpro domain(s) IPR002650 ATP-sulfurylase "]~~Solyc04g054730.2.1[ genomic_reference:SL2.40ch04 gene_region:52246216-52251232 transcript_region:SL2.40ch04:52246216..52…
miR395e-5p	2	Solyc02g063300.2.1[ genomic_reference:SL2.40ch02 gene_region:29942317-29945540 transcript_region:SL2.40ch02:29942317..29945540+ functional_description:"Unknown Protein (AHRD V1)"]~~Solyc11g069460.1.1[ evidence_code:10F0H1E1IEG genomic_reference:SL2.40ch11 gene_region:51130373-51136647 transcript_region:SL2.40ch11:51130373..51136647+ go_terms:GO:0005622 functional_description:"DsRNA-binding protei…
miR396a	7	Solyc07g041640.2.1, Solyc10g083510.1.1, Solyc08g083230.1.1, Solyc08g075950.1.1, Solyc03g082430.1.1， Solyc08g005430.2.1, Solyc12g096070.1.1
miR396b	7	Solyc07g041640.2.1, Solyc10g083510.1.1, Solyc08g083230.1.1, Solyc08g075950.1.1, Solyc03g082430.1.1， Solyc08g005430.2.1, Solyc12g096070.1.1
miR397-3p	1	Solyc11g062250.1.1[ evidence_code:10F0H1E0IEG genomic_reference:SL2.40ch11 gene_region:46236463-46238538 transcript_region:SL2.40ch11:46236463..46238538+ go_terms:GO:0004519 functional_description:"Pentatricopeptide repeat-containing protein (AHRD V1 ***- D7LE02_ARALY); contains Interpro domain(s) IPR002885 Pentatricopeptide repeat "]
miR397a	11	Solyc02g062650.2.1[ genomic_reference:SL2.40ch02 gene_region:28968216-28970551 transcript_region:SL2.40ch02:28968216..28970551- go_terms:GO:0048046,GO:0055114 functional_description:"Laccase (AHRD V1 ***- Q9AUI0_PINTA); contains Interpro domain(s) IPR017761 Laccase "]~~Solyc05g043360.1.1[ evidence_code:10F0H1E1IEG genomic_reference:SL2.40ch05 gene_region:55217891-55222581 transcript_region:SL2.40…
miR399a-5p	1	Solyc03g031410.1.1[ evidence_code:10F0H0E1IEG genomic_reference:SL2.40ch03 gene_region:8246019-8246177 transcript_region:SL2.40ch03:8246019..8246177- functional_description:"Unknown Protein (AHRD V1)"]
miR403	2	Solyc01g079280.1.1[ evidence_code:10F0H0E0IEG genomic_reference:SL2.40ch01 gene_region:70879637-70879801 transcript_region:SL2.40ch01:70879637..70879801+ functional_description:"Unknown Protein (AHRD V1)"]~~Solyc02g069260.2.1[ genomic_reference:SL2.40ch02 gene_region:33782147-33788905 transcript_region:SL2.40ch02:33782147..33788905+ go_terms:GO:0019899 functional_description:"ARGONAUTE 1 (AHRD V1…
miR4225	2	Solyc08g006870.2.1[ genomic_reference:SL2.40ch08 gene_region:1416352-1421980 transcript_region:SL2.40ch08:1416352..1421980+ go_terms:GO:0005515,GO:0009416 functional_description:"BZIP domain class transcription factor (AHRD V1 **-- D9ZIQ8_MALDO); contains Interpro domain(s) IPR004249 NPH3 "]~~Solyc10g005100.2.1[ genomic_reference:SL2.40ch10 gene_region:92148-94188 transcript_region:SL2.40ch10:921…
miR4366	3	Solyc07g032350.1.1[ evidence_code:10F0H0E0IEG genomic_reference:SL2.40ch07 gene_region:37755484-37755729 transcript_region:SL2.40ch07:37755484..37755729- functional_description:"Unknown Protein (AHRD V1)"]~~Solyc07g052940.2.1[ genomic_reference:SL2.40ch07 gene_region:58649958-58663425 transcript_region:SL2.40ch07:58649958..58663425- functional_description:"Histone-lysine N-methyltransferase (AHRD…
miR4397-3p	1	Solyc09g066140.2.1[ genomic_reference:SL2.40ch09 gene_region:60142355-60146400 transcript_region:SL2.40ch09:60142355..60146400+ go_terms:GO:0030001 functional_description:"IFA binding protein (AHRD V1 *--- A6MGY3_LILLO); contains Interpro domain(s) IPR007656 Protein of unknown function DUF593 "]
miR4414b	1	Solyc08g008490.2.1[ genomic_reference:SL2.40ch08 gene_region:2876847-2880673 transcript_region:SL2.40ch08:2876847..2880673- go_terms:GO:0004871 functional_description:"WD-40 repeat family protein (AHRD V1 **-- D7KS76_ARALY); contains Interpro domain(s) IPR020472 G-protein beta WD-40 repeat, region "]
miR472	1	Solyc05g006630.2.1[ genomic_reference:SL2.40ch05 gene_region:1281455-1291211 transcript_region:SL2.40ch05:1281455..1291211+ go_terms:GO:0006952,GO:0005515,GO:0031224,GO:0017111,GO:0006915 functional_description:"Tir-nbs-lrr, resistance protein"]
miR476b	6	Solyc03g078000.2.1[ genomic_reference:SL2.40ch03 gene_region:42387002-42391566 transcript_region:SL2.40ch03:42387002..42391566+ go_terms:GO:0005353 functional_description:"High-affinity fructose transporter ght6 (AHRD V1 **** GHT6_SCHPO); contains Interpro domain(s) IPR003663 Sugar/inositol transporter "]~~Solyc05g055610.2.1[ genomic_reference:SL2.40ch05 gene_region:64318734-64325365 transcript_r…
miR482a	1	Solyc05g006630.2.1[ genomic_reference:SL2.40ch05 gene_region:1281455-1291211 transcript_region:SL2.40ch05:1281455..1291211+ go_terms:GO:0006952,GO:0005515,GO:0031224,GO:0017111,GO:0006915 functional_description:"Tir-nbs-lrr, resistance protein"]
miR482c	11	Solyc02g032650.2.1[ genomic_reference:SL2.40ch02 gene_region:19614760-19618370 transcript_region:SL2.40ch02:19614760..19618370+ go_terms:GO:0030275 functional_description:"Nbs-lrr, resistance protein"]~~Solyc02g079310.1.1[ evidence_code:10F0H1E0IEG genomic_reference:SL2.40ch02 gene_region:38499778-38501745 transcript_region:SL2.40ch02:38499778..38501745- go_terms:GO:0005337 functional_description…
miR482d-3p	6	Solyc02g036270.2.1[ genomic_reference:SL2.40ch02 gene_region:21186128-21188706 transcript_region:SL2.40ch02:21186128..21188706+ go_terms:GO:0005515,GO:0000166 functional_description:"Cc-nbs-lrr, resistance protein"]~~Solyc04g009070.1.1[ evidence_code:10F0H1E0IEG genomic_reference:SL2.40ch04 gene_region:2629302-2629574 transcript_region:SL2.40ch04:2629302..2629574+ go_terms:GO:0006915 functional_d…
miR5026	1	Solyc01g100810.2.1[ genomic_reference:SL2.40ch01 gene_region:82498414-82504152 transcript_region:SL2.40ch01:82498414..82504152- go_terms:GO:0004564 functional_description:"Neutral invertase (AHRD V1 ***- A7LH71_VITVI); contains Interpro domain(s) IPR006937 Plant neutral invertase "]
miR5072	1	Solyc09g005970.1.1[ evidence_code:10F0H1E1IEG genomic_reference:SL2.40ch09 gene_region:665866-668082 transcript_region:SL2.40ch09:665866..668082+ go_terms:GO:0008559 functional_description:"ABC transporter G family member 2 (AHRD V1 ***- AB2G_ARATH); contains Interpro domain(s) IPR013525 ABC-2 type transporter "]
miR5077	4	Solyc02g087500.1.1[ evidence_code:10F0H1E0IEG genomic_reference:SL2.40ch02 gene_region:44500692-44502990 transcript_region:SL2.40ch02:44500692..44502990- go_terms:GO:0004366,GO:0003841 functional_description:"ER glycerol-phosphate acyltransferase (AHRD V1 **** B9S2F2_RICCO); contains Interpro domain(s) IPR002123 Phospholipid/glycerol acyltransferase "]~~Solyc03g025280.2.1[ genomic_reference:SL2.4…
miR5080	4	Solyc01g080190.2.1[ genomic_reference:SL2.40ch01 gene_region:71913612-71915846 transcript_region:SL2.40ch01:71913612..71915846+ functional_description:"Pentatricopeptide repeat-containing protein (AHRD V1 ***- D7LYJ7_ARALY); contains Interpro domain(s) IPR002885 Pentatricopeptide repeat "]~~Solyc04g074160.1.1[ evidence_code:10F0H1E0IEG genomic_reference:SL2.40ch04 gene_region:57743013-57745070 tr…
miR5081	3	Solyc02g037540.1.1[ evidence_code:10F0H1E0IEG genomic_reference:SL2.40ch02 gene_region:21788403-21791477 transcript_region:SL2.40ch02:21788403..21791477+ go_terms:GO:0005515,GO:0000166 functional_description:"Cc-nbs-lrr, resistance protein"]~~Solyc03g112080.1.1[ evidence_code:10F0H1E1IEG genomic_reference:SL2.40ch03 gene_region:56665004-56665963 transcript_region:SL2.40ch03:56665004..56665963+ go…
miR5139	15	Solyc01g110700.2.1[ genomic_reference:SL2.40ch01 gene_region:89071526-89315619 transcript_region:SL2.40ch01:89071526..89315619- functional_description:"Unknown Protein (AHRD V1)"]~~Solyc01g111180.2.1[ genomic_reference:SL2.40ch01 gene_region:89072019-89286640 transcript_region:SL2.40ch01:89072019..89286640- functional_description:"Unknown Protein (AHRD V1)"]~~Solyc03g118190.2.1[ genomic_reference…
miR5185l-5p	18	Solyc00g084870.2.1[ genomic_reference:SL2.40ch00 gene_region:15169488-15170604 transcript_region:SL2.40ch00:15169488..15170604+ go_terms:GO:0003700 functional_description:"TCP family transcription factor (AHRD V1 *-** A6MCZ2_9ORYZ); contains Interpro domain(s) IPR005333 Transcription factor, TCP "]~~Solyc01g068260.2.1[ genomic_reference:SL2.40ch01 gene_region:69767291-69780529 transcript_region:S…
miR5198	4	Solyc01g098280.2.1[ genomic_reference:SL2.40ch01 gene_region:80619012-80620301 transcript_region:SL2.40ch01:80619012..80620301+ functional_description:"Heat shock protein DnaJ (AHRD V1 *-*- A2Q3G0_MEDTR)"]~~Solyc04g076980.2.1[ genomic_reference:SL2.40ch04 gene_region:59539119-59540374 transcript_region:SL2.40ch04:59539119..59540374+ go_terms:GO:0004675 functional_description:"LRR receptor-like se…
miR5218	1	Solyc02g068560.2.1[ genomic_reference:SL2.40ch02 gene_region:33090650-33105873 transcript_region:SL2.40ch02:33090650..33105873- go_terms:GO:0005634,GO:0005524,GO:0008270,GO:0045449 functional_description:"Chromodomain helicase DNA binding protein 5 (AHRD V1 *--- A2A8L1_MOUSE); contains Interpro domain(s) IPR000330 SNF2-related "]
miR5221	1	Solyc08g077760.2.1[ genomic_reference:SL2.40ch08 gene_region:58825185-58826115 transcript_region:SL2.40ch08:58825185..58826115- functional_description:"Unknown Protein (AHRD V1)"]
miR5228	1	Solyc02g069800.1.1[ evidence_code:10F0H1E0IEG genomic_reference:SL2.40ch02 gene_region:34203354-34204361 transcript_region:SL2.40ch02:34203354..34204361- go_terms:GO:0008152 functional_description:"CXE carboxylesterase (AHRD V1 **-- Q0ZPU6_ACTCH); contains Interpro domain(s) IPR013094 Alpha/beta hydrolase fold-3 "]
miR5248	1	Solyc06g005700.1.1[ evidence_code:10F0H1E0IEG genomic_reference:SL2.40ch06 gene_region:756439-758247 transcript_region:SL2.40ch06:756439..758247+ go_terms:GO:0008116 functional_description:"Pentatricopeptide repeat-containing protein (AHRD V1 ***- D7MHD4_ARALY); contains Interpro domain(s) IPR002885 Pentatricopeptide repeat "]
miR5265	1	Solyc06g066570.2.1[ genomic_reference:SL2.40ch06 gene_region:38205217-38211891 transcript_region:SL2.40ch06:38205217..38211891+ go_terms:GO:0005515 functional_description:"Peroxisomal biogenesis factor 2 (AHRD V1 *-*- A8NXV9_COPC7); contains Interpro domain(s) IPR006845 Pex, N-terminal "]
miR5291a	4	Solyc01g112050.2.1[ genomic_reference:SL2.40ch01 gene_region:89925103-89931698 transcript_region:SL2.40ch01:89925103..89931698- functional_description:"Bzip transcription factor-like (AHRD V1 *-*- Q8RU34_ORYSJ); contains Interpro domain(s) IPR006867 Protein of unknown function DUF632 "]~~Solyc06g054460.1.1[ evidence_code:10F0H1E1IEG genomic_reference:SL2.40ch06 gene_region:33715579-33716595 trans…
miR5298a	2	Solyc01g100300.2.1[ genomic_reference:SL2.40ch01 gene_region:82140029-82140785 transcript_region:SL2.40ch01:82140029..82140785- functional_description:"Unknown Protein (AHRD V1)"]~~Solyc10g085320.1.1[ evidence_code:10F1H1E1IEG genomic_reference:SL2.40ch10 gene_region:63867300-63871204 transcript_region:SL2.40ch10:63867300..63871204+ functional_description:"Os03g0291800 protein (Fragment) (AHRD V1…
miR5300	1	Solyc05g008650.1.1[ evidence_code:10F0H1E0IEG genomic_reference:SL2.40ch05 gene_region:2952599-2954119 transcript_region:SL2.40ch05:2952599..2954119- go_terms:GO:0006915 functional_description:"Cc-nbs, resistance protein fragment"]
miR5301	1	Solyc08g075510.2.1[ genomic_reference:SL2.40ch08 gene_region:56827447-56831008 transcript_region:SL2.40ch08:56827447..56831008- functional_description:"JmjC domain protein (AHRD V1 **-- Q1D441_MYXXD); contains Interpro domain(s) IPR003347 Transcription factor jumonji/aspartyl beta-hydroxylase "]
miR530a	4	Solyc01g091550.2.1[ genomic_reference:SL2.40ch01 gene_region:76927152-76930016 transcript_region:SL2.40ch01:76927152..76930016+ go_terms:GO:0016291 functional_description:"Thioesterase family protein (AHRD V1 **** B6UFY3_MAIZE); contains Interpro domain(s) IPR006683 Thioesterase superfamily "]~~Solyc06g063170.2.1[ genomic_reference:SL2.40ch06 gene_region:36288981-36292663 transcript_region:SL2.40…
miR5340	3	Solyc10g087010.1.1[ genomic_reference:SL2.40ch10 gene_region:63361247-63363816 transcript_region:SL2.40ch10:63361247..63363816+ go_terms:GO:0019825 functional_description:"cytochrome P450"]~~Solyc10g087030.1.1[ genomic_reference:SL2.40ch10 gene_region:63369478-63372279 transcript_region:SL2.40ch10:63369478..63372279+ go_terms:GO:0019825 functional_description:"cytochrome P450"]~~Solyc10g084590.2.…
miR5373	2	Solyc06g075840.1.1[ evidence_code:10F0H0E0IEG genomic_reference:SL2.40ch06 gene_region:43507383-43509007 transcript_region:SL2.40ch06:43507383..43509007+ functional_description:"Unknown Protein (AHRD V1)"]~~Solyc07g005690.2.1[ genomic_reference:SL2.40ch07 gene_region:573797-576970 transcript_region:SL2.40ch07:573797..576970+ functional_description:"Unknown Protein (AHRD V1)"]
miR5376	1	Solyc02g061760.2.1[ genomic_reference:SL2.40ch02 gene_region:27854434-27861277 transcript_region:SL2.40ch02:27854434..27861277- go_terms:GO:0016020 functional_description:"Mate efflux family protein (AHRD V1 **-- D7LLI9_ARALY); contains Interpro domain(s) IPR002528 Multi antimicrobial extrusion protein MatE "]
miR5490	1	Solyc05g018330.1.1[ evidence_code:10F0H1E0IEG genomic_reference:SL2.40ch05 gene_region:20572717-20572974 transcript_region:SL2.40ch05:20572717..20572974+ functional_description:"Unknown Protein (AHRD V1)"]
miR5499	1	Solyc01g008490.2.1[ genomic_reference:SL2.40ch01 gene_region:2578536-2583600 transcript_region:SL2.40ch01:2578536..2583600- go_terms:GO:0003700 functional_description:"Nuclear transcription factor Y subunit A-1 (AHRD V1 *-** B6TAR1_MAIZE); contains Interpro domain(s) IPR001289 CCAAT-binding transcription factor, subunit B "]
miR5641	2	Solyc01g105550.1.1[ evidence_code:10F0H0E0IEG genomic_reference:SL2.40ch01 gene_region:85449541-85450899 transcript_region:SL2.40ch01:85449541..85450899+ go_terms:GO:0016740 functional_description:"Hydroxycinnamoyl CoA quinate transferase (AHRD V1 **-* D6BK69_CYNSC); contains Interpro domain(s) IPR003480 Transferase "]~~Solyc01g105590.2.1[ genomic_reference:SL2.40ch01 gene_region:85479590-8548099…
miR5658	26	Solyc00g117450.2.1[ genomic_reference:SL2.40ch00 gene_region:16363642-16364389 transcript_region:SL2.40ch00:16363642..16364389- go_terms:GO:0003700,GO:0046982 functional_description:"Short internode related sequence 5 (AHRD V1 **-- D2KC76_BRARP); contains Interpro domain(s) IPR006510 Zinc finger, Lateral Root Primordium type 1 "]~~Solyc01g096510.2.1[ genomic_reference:SL2.40ch01 gene_region:79357…
miR5718	8	Solyc01g009380.2.1[ genomic_reference:SL2.40ch01 gene_region:3572360-3591567 transcript_region:SL2.40ch01:3572360..3591567+ go_terms:GO:0005515 functional_description:"Nicalin (AHRD V1 ***- B4FZF8_MAIZE); contains Interpro domain(s) IPR008710 Nicastrin "]~~Solyc01g066900.2.1[ genomic_reference:SL2.40ch01 gene_region:67544396-67548020 transcript_region:SL2.40ch01:67544396..67548020+ functional_des…
miR5720	9	Solyc02g050120.1.1[ evidence_code:10F0H0E0IEG genomic_reference:SL2.40ch02 gene_region:24405262-24407815 transcript_region:SL2.40ch02:24405262..24407815- go_terms:GO:0006508 functional_description:"Ulp1 protease family C-terminal catalytic domain containing protein (AHRD V1 ***- Q60D46_SOLDE); contains Interpro domain(s) IPR003653 Peptidase C48, SUMO/Sentrin/Ubl1 "]~~Solyc03g031530.2.1[ genomic_r…
miR5750	3	Solyc05g008150.2.1[ genomic_reference:SL2.40ch05 gene_region:2552199-2553338 transcript_region:SL2.40ch05:2552199..2553338+ functional_description:"Metallocarboxypeptidase inhibitor (AHRD V1 ***- O24373_SOLTU); contains Interpro domain(s) IPR009632 Putative metallocarboxypeptidase inhibitor "]~~Solyc07g049140.2.1[ genomic_reference:SL2.40ch07 gene_region:56690995-56692596 transcript_region:SL2.40…
miR5751	1	Solyc08g067850.2.1[ genomic_reference:SL2.40ch08 gene_region:54091438-54109140 transcript_region:SL2.40ch08:54091438..54109140- functional_description:"Homology to unknown gene (AHRD V1 **-- Q016Y8_OSTTA); contains Interpro domain(s) IPR007452 Protein of unknown function DUF490 "]
miR5812	1	Solyc06g050650.1.1[ evidence_code:10F0H1E0IEG genomic_reference:SL2.40ch06 gene_region:29875473-29878101 transcript_region:SL2.40ch06:29875473..29878101+ functional_description:"Serine/threonine-protein phosphatase 7 long form homolog (AHRD V1 *--- PPP7L_ARATH); contains Interpro domain(s) IPR019557 Aminotransferase-like, plant mobile domain "]
miR5813	1	Solyc04g012170.2.1[ genomic_reference:SL2.40ch04 gene_region:4451581-4460764 transcript_region:SL2.40ch04:4451581..4460764- go_terms:GO:0006468,GO:0005488,GO:0004867 functional_description:"Kinase family protein (AHRD V1 ***- D7MCM2_ARALY); contains Interpro domain(s) IPR002290 Serine/threonine protein kinase "]
miR6020a-5p	1	Solyc01g066020.1.1[ evidence_code:10F0H1E0IEG genomic_reference:SL2.40ch01 gene_region:65280557-65284003 transcript_region:SL2.40ch01:65280557..65284003- go_terms:GO:0030275,GO:0000166 functional_description:"Tir-nbs-lrr, resistance protein"]
miR6022	13	Solyc01g005720.2.1[ genomic_reference:SL2.40ch01 gene_region:487207-489476 transcript_region:SL2.40ch01:487207..489476+ go_terms:GO:0004675 functional_description:"LRR receptor-like serine/threonine-protein kinase, RLP"]~~Solyc01g005730.2.1[ genomic_reference:SL2.40ch01 gene_region:490648-493499 transcript_region:SL2.40ch01:490648..493499+ go_terms:GO:0004675 functional_description:"LRR receptor-…
miR6023	11	Solyc01g005710.2.1[ genomic_reference:SL2.40ch01 gene_region:486461-487064 transcript_region:SL2.40ch01:486461..487064+ go_terms:GO:0005515 functional_description:"LRR receptor-like serine/threonine-protein kinase, RLP"]~~Solyc01g005730.2.1[ genomic_reference:SL2.40ch01 gene_region:490648-493499 transcript_region:SL2.40ch01:490648..493499+ go_terms:GO:0004675 functional_description:"LRR receptor-…
miR6024	21	Solyc02g070410.1.1[ evidence_code:10F0H1E0IEG genomic_reference:SL2.40ch02 gene_region:34716709-34719108 transcript_region:SL2.40ch02:34716709..34719108+ go_terms:GO:0005515 functional_description:"Nbs-lrr, resistance protein"]~~Solyc02g084890.1.1[ evidence_code:10F0H1E1IEG genomic_reference:SL2.40ch02 gene_region:42528612-42531164 transcript_region:SL2.40ch02:42528612..42531164- go_terms:GO:0005…
miR6025a	6	Solyc05g005330.2.1[ genomic_reference:SL2.40ch05 gene_region:262592-266801 transcript_region:SL2.40ch05:262592..266801+ go_terms:GO:0006952,GO:0006915 functional_description:"Cc-nbs-lrr, resistance protein with an R1 specific domain"]~~Solyc05g012890.1.1[ evidence_code:10F0H1E1IEG genomic_reference:SL2.40ch05 gene_region:6033094-6036868 transcript_region:SL2.40ch05:6033094..6036868+ go_terms:GO:0…
miR6027	4	Solyc04g007070.2.1[ genomic_reference:SL2.40ch04 gene_region:791050-796086 transcript_region:SL2.40ch04:791050..796086+ go_terms:GO:0006952,GO:0006915 functional_description:"Cc-nbs-lrr, resistance protein"]~~Solyc04g009090.1.1[ evidence_code:10F0H1E0IEG genomic_reference:SL2.40ch04 gene_region:2630935-2632218 transcript_region:SL2.40ch04:2630935..2632218+ go_terms:GO:0006915 functional_descripti…
miR6138	1	Solyc10g087010.1.1[ genomic_reference:SL2.40ch10 gene_region:63361247-63363816 transcript_region:SL2.40ch10:63361247..63363816+ go_terms:GO:0019825 functional_description:"cytochrome P450"]
miR6196	1	Solyc02g082110.2.1[ genomic_reference:SL2.40ch02 gene_region:40406122-40408880 transcript_region:SL2.40ch02:40406122..40408880- go_terms:GO:0008270 functional_description:"Pre-mRNA-splicing factor cwc24 (AHRD V1 **-- B2WLF6_PYRTR); contains Interpro domain(s) IPR000571 Zinc finger, CCCH-type "]
miR6284	2	Solyc02g090860.2.1[ genomic_reference:SL2.40ch02 gene_region:46907110-46917832 transcript_region:SL2.40ch02:46907110..46917832- go_terms:GO:0005515,GO:0004826 functional_description:"Phenylalanyl-tRNA synthetase alpha chain (AHRD V1 **** B6SS66_MAIZE); contains Interpro domain(s) IPR002319 Phenylalanyl-tRNA synthetase, class IIc-related "]~~Solyc10g007060.2.1[ genomic_reference:SL2.40ch10 gene_re…
miR6288b-3p	5	Solyc01g107620.2.1[ genomic_reference:SL2.40ch01 gene_region:86871262-86877432 transcript_region:SL2.40ch01:86871262..86877432+ go_terms:GO:0005783 functional_description:"Reticulon family protein (AHRD V1 ***- D7L3K1_ARALY); contains Interpro domain(s) IPR003388 Reticulon "]~~Solyc05g006000.2.1[ genomic_reference:SL2.40ch05 gene_region:742219-744379 transcript_region:SL2.40ch05:742219..744379+ g…
miR6426a	2	Solyc09g007810.2.1[ genomic_reference:SL2.40ch09 gene_region:1332643-1335760 transcript_region:SL2.40ch09:1332643..1335760- go_terms:GO:0003700,GO:0035198 functional_description:"Auxin response factor 3 (AHRD V1 **** A4L9W4_GOSHI); contains Interpro domain(s) IPR010525 Auxin response factor "]~~Solyc10g009210.2.1[ genomic_reference:SL2.40ch10 gene_region:3201655-3211010 transcript_region:SL2.40ch…
miR6434	40	Solyc01g010630.1.1[ evidence_code:10F0H0E0IEG genomic_reference:SL2.40ch01 gene_region:5634522-5639332 transcript_region:SL2.40ch01:5634522..5639332- functional_description:"Ulp1 protease family C-terminal catalytic domain containing protein (AHRD V1 *-*- Q60D46_SOLDE)"]~~Solyc01g011130.1.1[ evidence_code:10F0H0E0IEG genomic_reference:SL2.40ch01 gene_region:7674058-7677273 transcript_region:SL2.4…
miR6440b	1	Solyc05g054390.2.1[ genomic_reference:SL2.40ch05 gene_region:63460779-63466205 transcript_region:SL2.40ch05:63460779..63466205+ go_terms:GO:0005515,GO:0003700 functional_description:"Response regulator 8 (AHRD V1 *-*- Q9AV93_MAIZE); contains Interpro domain(s) IPR017053 Response regulator, plant B-type "]
miR6451	1	Solyc09g091560.2.1[ genomic_reference:SL2.40ch09 gene_region:66163104-66169198 transcript_region:SL2.40ch09:66163104..66169198+ functional_description:"Ankyrin repeat domain-containing protein 13C-A (AHRD V1 *-*- C0H9Z7_SALSA); contains Interpro domain(s) IPR002110 Ankyrin "]
miR6466-5p	2	Solyc01g110700.2.1[ genomic_reference:SL2.40ch01 gene_region:89071526-89315619 transcript_region:SL2.40ch01:89071526..89315619- functional_description:"Unknown Protein (AHRD V1)"]~~Solyc01g111180.2.1[ genomic_reference:SL2.40ch01 gene_region:89072019-89286640 transcript_region:SL2.40ch01:89072019..89286640- functional_description:"Unknown Protein (AHRD V1)"]
miR6472	1	Solyc05g044490.2.1[ genomic_reference:SL2.40ch05 gene_region:55767048-55771482 transcript_region:SL2.40ch05:55767048..55771482+ go_terms:GO:0006952,GO:0006915 functional_description:"Cc-nbs-lrr, resistance protein"]
miR7126	1	Solyc11g022530.1.1[ evidence_code:10F0H1E1IEG genomic_reference:SL2.40ch11 gene_region:14399375-14401655 transcript_region:SL2.40ch11:14399375..14401655- functional_description:"Transmembrane protein 205 (AHRD V1 *-*- B9EN72_SALSA)"]
miR7532a	9	Solyc00g008580.1.1[ evidence_code:10F0H0E0IEG genomic_reference:SL2.40ch00 gene_region:8348718-8348924 transcript_region:SL2.40ch00:8348718..8348924+ functional_description:"Unknown Protein (AHRD V1)"]~~Solyc00g009760.2.1[ genomic_reference:SL2.40ch00 gene_region:9352304-9353234 transcript_region:SL2.40ch00:9352304..9353234+ functional_description:"Cytochrome P450 monooxygenase (Fragment) (AHRD V…
miR7545	1	Solyc09g075060.2.1[ genomic_reference:SL2.40ch09 gene_region:62378413-62381481 transcript_region:SL2.40ch09:62378413..62381481- go_terms:GO:0004338 functional_description:"Beta-glucosidase (AHRD V1 **** D7L7Z3_ARALY); contains Interpro domain(s) IPR001360 Glycoside hydrolase, family 1 "]
miR7695-3p	1	Solyc10g007080.2.1[ genomic_reference:SL2.40ch10 gene_region:1459173-1463245 transcript_region:SL2.40ch10:1459173..1463245- go_terms:GO:0016020 functional_description:"Aberrant lateral root formation 5 (AHRD V1 *--- Q9LUH2_ARATH); contains Interpro domain(s) IPR002528 Multi antimicrobial extrusion protein MatE "]
miR7696c-3p	1	Solyc12g042680.1.1[ evidence_code:10F0H0E0IEG genomic_reference:SL2.40ch12 gene_region:43465188-43468241 transcript_region:SL2.40ch12:43465188..43468241- go_terms:GO:0008270 functional_description:"Mutator-like transposase (AHRD V1 *--- Q94HK4_ORYSA); contains Interpro domain(s) IPR004332 Transposase, MuDR, plant "]
miR773b-3p	1	Solyc06g065610.2.1[ genomic_reference:SL2.40ch06 gene_region:37376494-37381443 transcript_region:SL2.40ch06:37376494..37381443+ go_terms:GO:0004722 functional_description:"Serine/threonine phosphatase family protein (AHRD V1 **** C1E0J1_9CHLO); contains Interpro domain(s) IPR015655 Protein phosphatase 2C "]
miR7783-3p	2	Solyc03g062910.2.1[ genomic_reference:SL2.40ch03 gene_region:29845433-29859257 transcript_region:SL2.40ch03:29845433..29859257+ go_terms:GO:0008409 functional_description:"5&apos-3&apos exonuclease N-terminal resolvase-like domain containing protein expressed (AHRD V1 *--- Q10PN8_ORYSJ); contains Interpro domain(s) IPR020046 5'-3' exonuclease, N-terminal resolvase-like domain "]~~Solyc11g019910.1…
miR7819	8	Solyc01g068000.2.1[ genomic_reference:SL2.40ch01 gene_region:69442214-69447222 transcript_region:SL2.40ch01:69442214..69447222+ go_terms:GO:0004722 functional_description:"Serine/threonine phosphatase family protein (AHRD V1 **** C1E0J1_9CHLO); contains Interpro domain(s) IPR015655 Protein phosphatase 2C "]~~Solyc01g079330.2.1[ genomic_reference:SL2.40ch01 gene_region:70909331-70918655 transcript…
miR7981-3p	7	Solyc01g110700.2.1[ genomic_reference:SL2.40ch01 gene_region:89071526-89315619 transcript_region:SL2.40ch01:89071526..89315619- functional_description:"Unknown Protein (AHRD V1)"]~~Solyc01g110700.2.1[ genomic_reference:SL2.40ch01 gene_region:89071526-89315619 transcript_region:SL2.40ch01:89071526..89315619- functional_description:"Unknown Protein (AHRD V1)"]~~Solyc01g110700.2.1[ genomic_reference…
miR7981-5p	3	Solyc01g110700.2.1[ genomic_reference:SL2.40ch01 gene_region:89071526-89315619 transcript_region:SL2.40ch01:89071526..89315619- functional_description:"Unknown Protein (AHRD V1)"]~~Solyc01g111180.2.1[ genomic_reference:SL2.40ch01 gene_region:89072019-89286640 transcript_region:SL2.40ch01:89072019..89286640- functional_description:"Unknown Protein (AHRD V1)"]~~Solyc01g111080.2.1[ genomic_reference…
miR7982a	1	Solyc02g055550.2.1[ genomic_reference:SL2.40ch02 gene_region:27343562-27344100 transcript_region:SL2.40ch02:27343562..27344100- functional_description:"Unknown Protein (AHRD V1)"]
miR7983-3p	1	Solyc09g011580.2.1[ genomic_reference:SL2.40ch09 gene_region:4859444-4860733 transcript_region:SL2.40ch09:4859444..4860733+ go_terms:GO:0004364,GO:0043295 functional_description:"Glutathione S-transferase-like protein (AHRD V1 **** A8DUB0_SOLLC); contains Interpro domain(s) IPR004046 Glutathione S-transferase, C-terminal "]
miR7984d-3p	1	Solyc02g094660.1.1[ evidence_code:10F0H0E0IEG genomic_reference:SL2.40ch02 gene_region:49833734-49834918 transcript_region:SL2.40ch02:49833734..49834918- functional_description:"Unknown Protein (AHRD V1)"]
miR7986	1	Solyc03g116610.2.1[ genomic_reference:SL2.40ch03 gene_region:60004948-60006047 transcript_region:SL2.40ch03:60004948..60006047- go_terms:GO:0043565,GO:0003700 functional_description:"Ethylene-responsive transcription factor 7 (AHRD V1 *-** ERF83_ARATH); contains Interpro domain(s) IPR001471 Pathogenesis-related transcriptional factor and ERF, DNA-binding "]
miR8019-3p	2	Solyc01g110040.2.1[ genomic_reference:SL2.40ch01 gene_region:88591498-88612650 transcript_region:SL2.40ch01:88591498..88612650- functional_description:"Transducin family protein (AHRD V1 ***- D7L1V6_ARALY)"]~~Solyc02g080210.2.1[ genomic_reference:SL2.40ch02 gene_region:39065278-39076087 transcript_region:SL2.40ch02:39065278..39076087- go_terms:GO:0005618,GO:0030599 functional_description:"Pectine…
miR8020	4	Solyc01g110700.2.1[ genomic_reference:SL2.40ch01 gene_region:89071526-89315619 transcript_region:SL2.40ch01:89071526..89315619- functional_description:"Unknown Protein (AHRD V1)"]~~Solyc01g111180.2.1[ genomic_reference:SL2.40ch01 gene_region:89072019-89286640 transcript_region:SL2.40ch01:89072019..89286640- functional_description:"Unknown Protein (AHRD V1)"]~~Solyc03g118780.2.1[ genomic_reference…
miR8034	1	Solyc07g026810.2.1[ genomic_reference:SL2.40ch07 gene_region:31740324-31752580 transcript_region:SL2.40ch07:31740324..31752580- go_terms:GO:0006457,GO:0031072 functional_description:"Chaperone protein dnaJ (AHRD V1 *-*- C2KX40_9FIRM); contains Interpro domain(s) IPR003095 Heat shock protein DnaJ "]
miR8039	4	Solyc03g113710.2.1[ genomic_reference:SL2.40ch03 gene_region:57830474-57833099 transcript_region:SL2.40ch03:57830474..57833099- go_terms:GO:0030036 functional_description:"Formin 3 (AHRD V1 *-*- D0QAN4_ARATH); contains Interpro domain(s) IPR015425 Actin-binding FH2 "]~~Solyc04g049440.1.1[ evidence_code:10F0H1E0IEG genomic_reference:SL2.40ch04 gene_region:41040558-41043524 transcript_region:SL2.40…
miR8046-5p	2	Solyc01g110700.2.1[ genomic_reference:SL2.40ch01 gene_region:89071526-89315619 transcript_region:SL2.40ch01:89071526..89315619- functional_description:"Unknown Protein (AHRD V1)"]~~Solyc01g111180.2.1[ genomic_reference:SL2.40ch01 gene_region:89072019-89286640 transcript_region:SL2.40ch01:89072019..89286640- functional_description:"Unknown Protein (AHRD V1)"]
miR831-5p	1	Solyc01g067430.1.1[ evidence_code:10F0H0E0IEG genomic_reference:SL2.40ch01 gene_region:68409810-68410154 transcript_region:SL2.40ch01:68409810..68410154- functional_description:"Unknown Protein (AHRD V1)"]
miR837-3p	1	Solyc11g007300.1.1[ evidence_code:10F0H1E0IEG genomic_reference:SL2.40ch11 gene_region:1680009-1686686 transcript_region:SL2.40ch11:1680009..1686686+ go_terms:GO:0016020,GO:0017111,GO:0016887 functional_description:"ABC transporter G family member 34 (AHRD V1 ***- AB34G_ARATH); contains Interpro domain(s) IPR013525 ABC-2 type transporter "]
miR837-5p	13	Solyc01g095800.2.1[ genomic_reference:SL2.40ch01 gene_region:78739324-78742011 transcript_region:SL2.40ch01:78739324..78742011+ functional_description:"F-box/LRR-repeat protein (AHRD V1 *-*- C0S347_PARBP); contains Interpro domain(s) IPR006553 Leucine-rich repeat, cysteine-containing subtype "]~~Solyc01g096460.2.1[ genomic_reference:SL2.40ch01 gene_region:79309371-79310664 transcript_region:SL2.4…
miR845a-3p	3	Solyc01g110700.2.1[ genomic_reference:SL2.40ch01 gene_region:89071526-89315619 transcript_region:SL2.40ch01:89071526..89315619- functional_description:"Unknown Protein (AHRD V1)"]~~Solyc01g111180.2.1[ genomic_reference:SL2.40ch01 gene_region:89072019-89286640 transcript_region:SL2.40ch01:89072019..89286640- functional_description:"Unknown Protein (AHRD V1)"]~~Solyc07g008230.1.1[ evidence_code:10F…
miR854	3	Solyc01g099160.2.1[ genomic_reference:SL2.40ch01 gene_region:81236488-81243938 transcript_region:SL2.40ch01:81236488..81243938+ go_terms:GO:0016165 functional_description:"Lipoxygenase (AHRD V1 **** Q9FT17_SOLLC); contains Interpro domain(s) IPR001246 Lipoxygenase, plant "]~~Solyc06g060090.2.1[ genomic_reference:SL2.40ch06 gene_region:34386124-34395168 transcript_region:SL2.40ch06:34386124..34395…
miR858	3	Solyc01g079620.2.1[ genomic_reference:SL2.40ch01 gene_region:71255600-71258882 transcript_region:SL2.40ch01:71255600..71258882+ go_terms:GO:0003677,GO:0045449 functional_description:"Myb 12 transcription factor (AHRD V1 **-- D2EBC3_9SOLN); contains Interpro domain(s) IPR017930 Myb-type HTH DNA-binding domain "]~~Solyc02g082400.2.1[ genomic_reference:SL2.40ch02 gene_region:40668282-40677819 transc…
miR861-3p	5	Solyc00g068980.1.1[ evidence_code:10F0H0E0IEG genomic_reference:SL2.40ch00 gene_region:14508914-14509078 transcript_region:SL2.40ch00:14508914..14509078+ functional_description:"Unknown Protein (AHRD V1)"]~~Solyc06g024220.1.1[ evidence_code:10F0H0E0IEG genomic_reference:SL2.40ch06 gene_region:14733404-14733574 transcript_region:SL2.40ch06:14733404..14733574- functional_description:"Unknown Protei…
miR900-3p	1	Solyc11g011880.1.1[ evidence_code:10F0H1E1IEG genomic_reference:SL2.40ch11 gene_region:4818939-4822147 transcript_region:SL2.40ch11:4818939..4822147- go_terms:GO:0004702 functional_description:"RLK, Receptor like protein, putative resistance protein with an antifungal domain"]

## Sheet: Table S5
Table S5 Predictive targets of differential expressed novel miRNAs
miRNA	Target No.	Targets
novel_mir_1030	18	Solyc00g048410.1.1[ evidence_code:10F0H0E0IEG genomic_reference:SL2.40ch00 gene_region:13565201-13567118 transcript_region:SL2.40ch00:13565201..13567118+ functional_description:"Unknown Protein (AHRD V1)"]~~Solyc00g220360.1.1[ evidence_code:10F0H0E0IEG genomic_reference:SL2.40ch00 gene_region:19368452-19369427 transcript_region:SL2.40ch00:19368452..19369427+ functional_description:"Unknown Protei…
novel_mir_107	1	Solyc00g084750.2.1[ genomic_reference:SL2.40ch00 gene_region:15162739-15164113 transcript_region:SL2.40ch00:15162739..15164113- functional_description:"Pentatricopeptide repeat-containing protein (AHRD V1 ***- D7LPW5_ARALY); contains Interpro domain(s) IPR002885 Pentatricopeptide repeat "]
novel_mir_1078	2	Solyc04g008570.2.1[ genomic_reference:SL2.40ch04 gene_region:2182236-2184631 transcript_region:SL2.40ch04:2182236..2184631+ functional_description:"Pentatricopeptide repeat-containing protein (AHRD V1 ***- D7M5W2_ARALY); contains Interpro domain(s) IPR002885 Pentatricopeptide repeat "]~~Solyc09g091230.2.1[ genomic_reference:SL2.40ch09 gene_region:65875209-65879093 transcript_region:SL2.40ch09:658…
novel_mir_1093	3	Solyc03g097880.1.1[ evidence_code:10F0H0E0IEG genomic_reference:SL2.40ch03 gene_region:53654991-53655158 transcript_region:SL2.40ch03:53654991..53655158- functional_description:"Unknown Protein (AHRD V1)"]~~Solyc03g097880.1.1[ evidence_code:10F0H0E0IEG genomic_reference:SL2.40ch03 gene_region:53654991-53655158 transcript_region:SL2.40ch03:53654991..53655158- functional_description:"Unknown Protei…
novel_mir_1098	2	Solyc08g062800.2.1[ genomic_reference:SL2.40ch08 gene_region:49300574-49304885 transcript_region:SL2.40ch08:49300574..49304885+ go_terms:GO:0004004,GO:0042802 functional_description:"ATP-dependent RNA helicase eIF4A (AHRD V1 **** A8PG49_COPC7); contains Interpro domain(s) IPR011545 DNA/RNA helicase, DEAD/DEAH box type, N-terminal "]~~Solyc12g087850.1.1[ evidence_code:10F0H1E0IEG genomic_reference…
novel_mir_1130	1	Solyc01g106230.2.1[ genomic_reference:SL2.40ch01 gene_region:85950723-85962787 transcript_region:SL2.40ch01:85950723..85962787- go_terms:GO:0006355 functional_description:"B3 domain-containing protein At5g60142 (AHRD V1 *-*- Y5142_ARATH); contains Interpro domain(s) IPR003340 Transcriptional factor B3 "]
novel_mir_1132	3	Solyc04g049580.2.1[ genomic_reference:SL2.40ch04 gene_region:41700488-41722582 transcript_region:SL2.40ch04:41700488..41722582+ functional_description:"Similarity the ORF shows strong similarity to EST 5419 - Aspergillus oryzae (AHRD V1 ***- A2Q8A7_ASPNC)"]~~Solyc04g049600.2.1[ genomic_reference:SL2.40ch04 gene_region:41715300-41722572 transcript_region:SL2.40ch04:41715300..41722572- functional_d…
novel_mir_1138	1	Solyc04g056570.2.1[ genomic_reference:SL2.40ch04 gene_region:53684808-53688726 transcript_region:SL2.40ch04:53684808..53688726- go_terms:GO:0030275,GO:0000166 functional_description:"Tir-nbs-lrr, resistance protein"]
novel_mir_1139	1	Solyc03g120440.1.1[ evidence_code:10F0H1E1IEG genomic_reference:SL2.40ch03 gene_region:62880005-62884582 transcript_region:SL2.40ch03:62880005..62884582- go_terms:GO:0016538 functional_description:"Cyclin-dependent protein kinase regulator-like protein (AHRD V1 **** Q2V5Z8_BRACM); contains Interpro domain(s) IPR015453 G2/mitotic-specific cyclin A "]
novel_mir_1141	3	Solyc01g081080.1.1[ evidence_code:10F0H0E0IEG genomic_reference:SL2.40ch01 gene_region:72934758-72938138 transcript_region:SL2.40ch01:72934758..72938138- go_terms:GO:0005634,GO:0006260 functional_description:"Replication factor C subunit (AHRD V1 *-*- B8BYF4_THAPS); contains Interpro domain(s) IPR019483 DNA polymerase III, clamp-loader complex, subunit E, C-terminal "]~~Solyc02g082910.2.1[ genomi…
novel_mir_1157	1	Solyc01g095590.2.1[ genomic_reference:SL2.40ch01 gene_region:78569250-78574582 transcript_region:SL2.40ch01:78569250..78574582+ functional_description:"Extra-large G-protein-like (AHRD V1 ***- Q6K2T0_ORYSJ)"]
novel_mir_1159	1	Solyc04g074740.2.1[ genomic_reference:SL2.40ch04 gene_region:58263727-58265967 transcript_region:SL2.40ch04:58263727..58265967- go_terms:GO:0009055 functional_description:"Blue copper-like protein (AHRD V1 *--- A3F8V0_GOSHI); contains Interpro domain(s) IPR003245 Plastocyanin-like "]
novel_mir_116	3	Solyc02g030610.1.1[ evidence_code:10F0H0E0IEG genomic_reference:SL2.40ch02 gene_region:17210579-17211209 transcript_region:SL2.40ch02:17210579..17211209+ functional_description:"Ninja-family protein Os07g0602900 (AHRD V1 *-*- NNJA2_ORYSJ); contains Interpro domain(s) IPR012463 Protein of unknown function DUF1675 "]~~Solyc02g032670.1.1[ evidence_code:10F0H1E0IEG genomic_reference:SL2.40ch02 gene_r…
novel_mir_1163	1	Solyc07g007380.2.1[ genomic_reference:SL2.40ch07 gene_region:2112949-2118856 transcript_region:SL2.40ch07:2112949..2118856- go_terms:GO:0001948 functional_description:"Endoplasmic reticulum lectin 1 (AHRD V1 **-- ERLEC_MOUSE); contains Interpro domain(s) IPR012913 Glucosidase II beta subunit-like "]
novel_mir_1167	2	Solyc07g047910.1.1[ evidence_code:10F0H1E0IEG genomic_reference:SL2.40ch07 gene_region:56433677-56437115 transcript_region:SL2.40ch07:56433677..56437115+ go_terms:GO:0005515,GO:0016301 functional_description:"Protein kinase-like protein (AHRD V1 *-** Q8LCP0_ARATH); contains Interpro domain(s) IPR002290 Serine/threonine protein kinase "]~~Solyc10g007080.2.1[ genomic_reference:SL2.40ch10 gene_regio…
novel_mir_1173	1	Solyc02g080530.2.1[ genomic_reference:SL2.40ch02 gene_region:39317455-39319147 transcript_region:SL2.40ch02:39317455..39319147- go_terms:GO:0004601,GO:0005515 functional_description:"Peroxidase (AHRD V1 **** C7DYB2_9ERIC); contains Interpro domain(s) IPR002016 Haem peroxidase, plant/fungal/bacterial "]
novel_mir_1174	1	Solyc02g082000.2.1[ genomic_reference:SL2.40ch02 gene_region:40322179-40324715 transcript_region:SL2.40ch02:40322179..40324715- go_terms:GO:0003735,GO:0005515 functional_description:"30S ribosomal protein S19 (AHRD V1 *-*- RS19_BRAHW); contains Interpro domain(s) IPR005713 Ribosomal protein S15, eukaryotic/archaeal "]
novel_mir_1177	1	Solyc12g010300.1.1[ evidence_code:10F0H0E0IEG genomic_reference:SL2.40ch12 gene_region:3372430-3372720 transcript_region:SL2.40ch12:3372430..3372720- functional_description:"Unknown Protein (AHRD V1)"]
novel_mir_1179	2	Solyc03g115120.1.1[ evidence_code:10F0H1E1IEG genomic_reference:SL2.40ch03 gene_region:58975935-58977053 transcript_region:SL2.40ch03:58975935..58977053+ go_terms:GO:0001671 functional_description:"Chaperone protein dnaJ (AHRD V1 ***- A8BQ93_GIALA); contains Interpro domain(s) IPR015609 Molecular chaperone, heat shock protein, Hsp40, DnaJ "]~~Solyc03g115140.2.1[ genomic_reference:SL2.40ch03 gene_…
novel_mir_12	1	Solyc00g010100.1.1[ evidence_code:10F0H0E0IEG genomic_reference:SL2.40ch00 gene_region:9586160-9586351 transcript_region:SL2.40ch00:9586160..9586351+ functional_description:"Unknown Protein (AHRD V1)"]
novel_mir_120	15	Solyc01g006870.2.1[ genomic_reference:SL2.40ch01 gene_region:1430746-1436275 transcript_region:SL2.40ch01:1430746..1436275- functional_description:"cDNA clone J023119C16 full insert sequence (AHRD V1 *-*- B7F733_ORYSJ)"]~~Solyc01g008100.2.1[ genomic_reference:SL2.40ch01 gene_region:2228923-2233157 transcript_region:SL2.40ch01:2228923..2233157+ go_terms:GO:0016757 functional_description:"Transfera…
novel_mir_1200	2	Solyc01g110700.2.1[ genomic_reference:SL2.40ch01 gene_region:89071526-89315619 transcript_region:SL2.40ch01:89071526..89315619- functional_description:"Unknown Protein (AHRD V1)"]~~Solyc01g111180.2.1[ genomic_reference:SL2.40ch01 gene_region:89072019-89286640 transcript_region:SL2.40ch01:89072019..89286640- functional_description:"Unknown Protein (AHRD V1)"]
novel_mir_1205	1	Solyc01g096930.2.1[ genomic_reference:SL2.40ch01 gene_region:79693945-79699772 transcript_region:SL2.40ch01:79693945..79699772+ go_terms:GO:0004012 functional_description:"Phospholipid-transporting ATPase (AHRD V1 **** B6JZB6_SCHJY); contains Interpro domain(s) IPR006539 ATPase, P-type, phospholipid-translocating, flippase "]
novel_mir_1208	1	Solyc06g005370.2.1[ genomic_reference:SL2.40ch06 gene_region:381039-384707 transcript_region:SL2.40ch06:381039..384707+ go_terms:GO:0046872,GO:0008152 functional_description:"Predicted 2 3-bisphosphoglycerate-independent phosphoglycerate mutase (AHRD V1 ***- D9PU88_METTM); contains Interpro domain(s) IPR019304 2,3-bisphosphoglycerate-independent phosphoglycerate mutase "]
novel_mir_1214	2	Solyc02g094060.2.1[ genomic_reference:SL2.40ch02 gene_region:49269510-49274493 transcript_region:SL2.40ch02:49269510..49274493- go_terms:GO:0005247 functional_description:"Voltage-gated chloride channel (AHRD V1 **** Q96325_ARATH); contains Interpro domain(s) IPR002251 Chloride channel plant CLC "]~~Solyc12g098910.1.1[ evidence_code:10F0H1E1IEG genomic_reference:SL2.40ch12 gene_region:64612490-64…
novel_mir_1220	6	Solyc01g014070.1.1[ evidence_code:10F0H0E0IEG genomic_reference:SL2.40ch01 gene_region:11145625-11146530 transcript_region:SL2.40ch01:11145625..11146530- go_terms:GO:0009055,GO:0055114 functional_description:"Blue copper protein (AHRD V1 *--- B6TCC4_MAIZE); contains Interpro domain(s) IPR003245 Plastocyanin-like "]~~Solyc02g089250.2.1[ genomic_reference:SL2.40ch02 gene_region:45695219-45697076 tr…
novel_mir_1222	1	Solyc02g071150.2.1[ genomic_reference:SL2.40ch02 gene_region:35217704-35225700 transcript_region:SL2.40ch02:35217704..35225700- go_terms:GO:0005515,GO:0003690 functional_description:"DNA-binding protein (AHRD V1 **** B7R4T4_9EURY); contains Interpro domain(s) IPR002836 DNA-binding TFAR19-related protein "]
novel_mir_1229	2	Solyc00g009140.2.1[ genomic_reference:SL2.40ch00 gene_region:8835428-8837855 transcript_region:SL2.40ch00:8835428..8837855+ go_terms:GO:0008152 functional_description:"Short-chain dehydrogenase/reductase SDR (AHRD V1 ***- A4A816_9GAMM); contains Interpro domain(s) IPR002198 Short-chain dehydrogenase/reductase SDR "]~~Solyc07g006430.1.1[ evidence_code:10F0H0E0IEG genomic_reference:SL2.40ch07 gene_…
novel_mir_1230	2	Solyc01g068210.2.1[ genomic_reference:SL2.40ch01 gene_region:69699190-69709191 transcript_region:SL2.40ch01:69699190..69709191+ go_terms:GO:0008152,GO:0055114 functional_description:"Glutamate dehydrogenase (AHRD V1 ***- A2TQI4_9FLAO); contains Interpro domain(s) IPR006095 Glutamate/phenylalanine/leucine/valine dehydrogenase "]~~Solyc04g024970.1.1[ evidence_code:10F0H1E0IEG genomic_reference:SL2.…
novel_mir_1231	3	Solyc01g010260.2.1[ genomic_reference:SL2.40ch01 gene_region:5060341-5062538 transcript_region:SL2.40ch01:5060341..5062538+ go_terms:GO:0019825 functional_description:"Cytochrome P450"]~~Solyc01g110040.2.1[ genomic_reference:SL2.40ch01 gene_region:88591498-88612650 transcript_region:SL2.40ch01:88591498..88612650- functional_description:"Transducin family protein (AHRD V1 ***- D7L1V6_ARALY)"]~~Sol…
novel_mir_1233	1	Solyc10g009520.2.1[ genomic_reference:SL2.40ch10 gene_region:3657017-3661605 transcript_region:SL2.40ch10:3657017..3661605+ go_terms:GO:0004022 functional_description:"Dihydroflavonol-4-reductase (AHRD V1 ***- B2CZK9_HIEPL); contains Interpro domain(s) IPR016040 NAD(P)-binding domain "]
novel_mir_1237	2	Solyc07g005390.2.1[ genomic_reference:SL2.40ch07 gene_region:296474-302315 transcript_region:SL2.40ch07:296474..302315+ go_terms:GO:0004028 functional_description:"Aldehyde dehydrogenase (AHRD V1 **** A7GLM2_BACCN); contains Interpro domain(s) IPR015590 Aldehyde dehydrogenase "]~~Solyc07g007230.2.1[ genomic_reference:SL2.40ch07 gene_region:1979923-1981870 transcript_region:SL2.40ch07:1979923..198…
novel_mir_1239	1	Solyc08g079170.2.1[ genomic_reference:SL2.40ch08 gene_region:59970339-59976456 transcript_region:SL2.40ch08:59970339..59976456+ go_terms:GO:0004860 functional_description:"Stress-induced protein sti1-like protein (AHRD V1 **-- Q9STH1_ARATH); contains Interpro domain(s) IPR011990 Tetratricopeptide-like helical "]
novel_mir_1242	23	Solyc00g005150.1.1[ evidence_code:10F0H1E0IEG genomic_reference:SL2.40ch00 gene_region:1204073-1205342 transcript_region:SL2.40ch00:1204073..1205342+ functional_description:"HAT dimerisation domain-containing protein-like (AHRD V1 ***- Q5VNQ7_ORYSJ); contains Interpro domain(s) IPR007021 Protein of unknown function DUF659 "]~~Solyc00g006600.1.1[ evidence_code:10F0H1E0IEG genomic_reference:SL2.40c…
novel_mir_1246	2	Solyc01g110700.2.1[ genomic_reference:SL2.40ch01 gene_region:89071526-89315619 transcript_region:SL2.40ch01:89071526..89315619- functional_description:"Unknown Protein (AHRD V1)"]~~Solyc01g111180.2.1[ genomic_reference:SL2.40ch01 gene_region:89072019-89286640 transcript_region:SL2.40ch01:89072019..89286640- functional_description:"Unknown Protein (AHRD V1)"]
novel_mir_1248	1	Solyc07g049180.2.1[ genomic_reference:SL2.40ch07 gene_region:56760988-56770880 transcript_region:SL2.40ch07:56760988..56770880- go_terms:GO:0019199,GO:0005057 functional_description:"Receptor-like protein kinase At5g59670 (AHRD V1 *-** RLK7_ARATH); contains Interpro domain(s) IPR002290 Serine/threonine protein kinase "]
novel_mir_125	1	Solyc11g069710.1.1[ evidence_code:10F0H1E1IEG genomic_reference:SL2.40ch11 gene_region:51394342-51402692 transcript_region:SL2.40ch11:51394342..51402692- go_terms:GO:0016020,GO:0017111,GO:0016887 functional_description:"ABC transporter G family member 3 (AHRD V1 ***- AB3G_ARATH); contains Interpro domain(s) IPR013525 ABC-2 type transporter "]
novel_mir_1252	1	Solyc04g071670.1.1[ evidence_code:10F1H0E1IEG genomic_reference:SL2.40ch04 gene_region:56251291-56251485 transcript_region:SL2.40ch04:56251291..56251485+ functional_description:"Unknown Protein (AHRD V1)"]
novel_mir_1254	1	Solyc06g066630.1.1[ evidence_code:10F0H1E0IEG genomic_reference:SL2.40ch06 gene_region:38264689-38265750 transcript_region:SL2.40ch06:38264689..38265750+ go_terms:GO:0005515,GO:0008415 functional_description:"Membrane bound O-acyl transferase MBOAT (AHRD V1 **-- Q2HT39_MEDTR)"]
novel_mir_126	1	Solyc04g049580.2.1[ genomic_reference:SL2.40ch04 gene_region:41700488-41722582 transcript_region:SL2.40ch04:41700488..41722582+ functional_description:"Similarity the ORF shows strong similarity to EST 5419 - Aspergillus oryzae (AHRD V1 ***- A2Q8A7_ASPNC)"]
novel_mir_1274	1	Solyc01g090580.2.1[ genomic_reference:SL2.40ch01 gene_region:76011625-76012010 transcript_region:SL2.40ch01:76011625..76012010+ functional_description:"Unknown Protein (AHRD V1)"]
novel_mir_1283	10	Solyc03g098480.1.1[ evidence_code:10F0H0E1IEG genomic_reference:SL2.40ch03 gene_region:54208222-54209199 transcript_region:SL2.40ch03:54208222..54209199- functional_description:"Unknown Protein (AHRD V1)"]~~Solyc03g098480.1.1[ evidence_code:10F0H0E1IEG genomic_reference:SL2.40ch03 gene_region:54208222-54209199 transcript_region:SL2.40ch03:54208222..54209199- functional_description:"Unknown Protei…
novel_mir_1291	1	Solyc05g007760.1.1[ evidence_code:10F0H1E0IEG genomic_reference:SL2.40ch05 gene_region:2222466-2224064 transcript_region:SL2.40ch05:2222466..2224064+ go_terms:GO:0005488 functional_description:"SET domain protein (AHRD V1 ***- B9HI95_POPTR); contains Interpro domain(s) IPR011990 Tetratricopeptide-like helical "]
novel_mir_1297	10	Solyc01g044480.2.1[ genomic_reference:SL2.40ch01 gene_region:39141711-39165377 transcript_region:SL2.40ch01:39141711..39165377+ functional_description:"Elongation factor P (AHRD V1 ***- B6TAH3_MAIZE); contains Interpro domain(s) IPR008991 Translation protein SH3-like "]~~Solyc02g082770.2.1[ genomic_reference:SL2.40ch02 gene_region:41000089-41004626 transcript_region:SL2.40ch02:41000089..41004626+…
novel_mir_1298	1	Solyc08g076540.2.1[ genomic_reference:SL2.40ch08 gene_region:57691305-57695575 transcript_region:SL2.40ch08:57691305..57695575+ go_terms:GO:0005484 functional_description:"Syntaxin-like protein (AHRD V1 ***- Q3HRZ4_SOLTU); contains Interpro domain(s) IPR010989 t-SNARE "]
novel_mir_1299	2	Solyc02g083130.2.1[ genomic_reference:SL2.40ch02 gene_region:41218468-41222010 transcript_region:SL2.40ch02:41218468..41222010+ functional_description:"IST1 homolog (AHRD V1 *--- C1BSR8_9MAXI); contains Interpro domain(s) IPR005061 Protein of unknown function DUF292, eukaryotic "]~~Solyc07g053030.2.1[ genomic_reference:SL2.40ch07 gene_region:58796583-58799106 transcript_region:SL2.40ch07:58796583…
novel_mir_1310	11	Solyc02g032650.2.1[ genomic_reference:SL2.40ch02 gene_region:19614760-19618370 transcript_region:SL2.40ch02:19614760..19618370+ go_terms:GO:0030275 functional_description:"Nbs-lrr, resistance protein"]~~Solyc02g079310.1.1[ evidence_code:10F0H1E0IEG genomic_reference:SL2.40ch02 gene_region:38499778-38501745 transcript_region:SL2.40ch02:38499778..38501745- go_terms:GO:0005337 functional_description…
novel_mir_1315	7	Solyc00g006650.1.1[ evidence_code:10F0H0E0IEG genomic_reference:SL2.40ch00 gene_region:5617611-5617769 transcript_region:SL2.40ch00:5617611..5617769- functional_description:"Unknown Protein (AHRD V1)"]~~Solyc00g008160.1.1[ evidence_code:10F0H0E0IEG genomic_reference:SL2.40ch00 gene_region:7720708-7721160 transcript_region:SL2.40ch00:7720708..7721160- functional_description:"Unknown Protein (AHRD …
novel_mir_1316	20	Solyc00g005150.1.1[ evidence_code:10F0H1E0IEG genomic_reference:SL2.40ch00 gene_region:1204073-1205342 transcript_region:SL2.40ch00:1204073..1205342+ functional_description:"HAT dimerisation domain-containing protein-like (AHRD V1 ***- Q5VNQ7_ORYSJ); contains Interpro domain(s) IPR007021 Protein of unknown function DUF659 "]~~Solyc00g006600.1.1[ evidence_code:10F0H1E0IEG genomic_reference:SL2.40c…
novel_mir_1328	1	Solyc03g095510.2.1[ genomic_reference:SL2.40ch03 gene_region:50069695-50073790 transcript_region:SL2.40ch03:50069695..50073790- go_terms:GO:0006468 functional_description:"Protein kinase 2 (AHRD V1 ***- D3BIR2_POLPA); contains Interpro domain(s) IPR002290 Serine/threonine protein kinase "]
novel_mir_1336	1	Solyc06g072550.2.1[ genomic_reference:SL2.40ch06 gene_region:41136237-41138675 transcript_region:SL2.40ch06:41136237..41138675- functional_description:"UPF0497 membrane protein 8 (AHRD V1 ***- U4978_VITVI); contains Interpro domain(s) IPR006459 Uncharacterised protein family UPF0497, trans-membrane plant subgroup "]
novel_mir_1340	2	Solyc06g067950.2.1[ genomic_reference:SL2.40ch06 gene_region:38509716-38512582 transcript_region:SL2.40ch06:38509716..38512582+ go_terms:GO:0008474,GO:0004622 functional_description:"Acyl-protein thioesterase 2 (AHRD V1 **-- B6T1C9_MAIZE); contains Interpro domain(s) IPR003140 Phospholipase/carboxylesterase "]~~Solyc08g015990.2.1[ genomic_reference:SL2.40ch08 gene_region:6417550-6428851 transcrip…
novel_mir_1350	1	Solyc04g056620.1.1[ evidence_code:10F0H1E0IEG genomic_reference:SL2.40ch04 gene_region:53744978-53748577 transcript_region:SL2.40ch04:53744978..53748577- go_terms:GO:0009672 functional_description:"Auxin Efflux Carrier (AHRD V1 **** Q673E6_MEDTR); contains Interpro domain(s) IPR004776 Auxin efflux carrier "]
novel_mir_1354	8	Solyc03g114850.2.1[ genomic_reference:SL2.40ch03 gene_region:58796755-58802237 transcript_region:SL2.40ch03:58796755..58802237+ go_terms:GO:0005634 functional_description:"Squamosa promoter binding protein 3 (AHRD V1 *-*- Q1MU26_PHYPA); contains Interpro domain(s) IPR004333 Transcription factor, SBP-box "]~~Solyc04g045560.2.1[ genomic_reference:SL2.40ch04 gene_region:33188973-33194461 transcript_…
novel_mir_1356	1	Solyc01g068610.2.1[ genomic_reference:SL2.40ch01 gene_region:70202881-70220200 transcript_region:SL2.40ch01:70202881..70220200+ functional_description:"Metal ion binding protein (AHRD V1 **-- D7LSR9_ARALY)"]
novel_mir_1360	2	Solyc02g089650.2.1[ genomic_reference:SL2.40ch02 gene_region:45984452-45986300 transcript_region:SL2.40ch02:45984452..45986300+ functional_description:"Unknown Protein (AHRD V1); contains Interpro domain(s) IPR010683 Protein of unknown function DUF1262 "]~~Solyc08g006990.1.1[ evidence_code:10F0H1E0IEG genomic_reference:SL2.40ch08 gene_region:1562856-1567169 transcript_region:SL2.40ch08:1562856..1…
novel_mir_1361	4	Solyc01g110700.2.1[ genomic_reference:SL2.40ch01 gene_region:89071526-89315619 transcript_region:SL2.40ch01:89071526..89315619- functional_description:"Unknown Protein (AHRD V1)"]~~Solyc01g110700.2.1[ genomic_reference:SL2.40ch01 gene_region:89071526-89315619 transcript_region:SL2.40ch01:89071526..89315619- functional_description:"Unknown Protein (AHRD V1)"]~~Solyc01g111180.2.1[ genomic_reference…
novel_mir_1362	1	Solyc12g044970.1.1[ evidence_code:10F0H0E0IEG genomic_reference:SL2.40ch12 gene_region:45782876-45787477 transcript_region:SL2.40ch12:45782876..45787477- go_terms:GO:0006508 functional_description:"Ulp1 protease family C-terminal catalytic domain containing protein (AHRD V1 *-*- Q60D46_SOLDE); contains Interpro domain(s) IPR003653 Peptidase C48, SUMO/Sentrin/Ubl1 "]
novel_mir_1365	2	Solyc07g047910.1.1[ evidence_code:10F0H1E0IEG genomic_reference:SL2.40ch07 gene_region:56433677-56437115 transcript_region:SL2.40ch07:56433677..56437115+ go_terms:GO:0005515,GO:0016301 functional_description:"Protein kinase-like protein (AHRD V1 *-** Q8LCP0_ARATH); contains Interpro domain(s) IPR002290 Serine/threonine protein kinase "]~~Solyc10g007080.2.1[ genomic_reference:SL2.40ch10 gene_regio…
novel_mir_1367	1	Solyc02g089670.2.1[ genomic_reference:SL2.40ch02 gene_region:46007409-46009631 transcript_region:SL2.40ch02:46007409..46009631+ functional_description:"Leaf senescence protein-like (AHRD V1 ***- Q8RV74_ORYSJ); contains Interpro domain(s) IPR004253 Protein of unknown function DUF231, plant "]
novel_mir_1371	1	Solyc06g060310.2.1[ genomic_reference:SL2.40ch06 gene_region:34673695-34677472 transcript_region:SL2.40ch06:34673695..34677472- go_terms:GO:0010277 functional_description:"Chlorophyllide a oxygenase (AHRD V1 **** B6TZB6_MAIZE); contains Interpro domain(s) IPR013626 Pheophorbide a oxygenase "]
novel_mir_1379	1	Solyc03g113980.2.1[ genomic_reference:SL2.40ch03 gene_region:58090161-58093457 transcript_region:SL2.40ch03:58090161..58093457+ go_terms:GO:0005516 functional_description:"Calmodulin-binding protein (AHRD V1 **** Q9FKL6_ARATH); contains Interpro domain(s) IPR012416 Calmodulin binding protein-like "]
novel_mir_1383	1	Solyc09g092430.2.1[ genomic_reference:SL2.40ch09 gene_region:66876196-66880227 transcript_region:SL2.40ch09:66876196..66880227+ go_terms:GO:0008430 functional_description:"Selenium binding protein (AHRD V1 **** Q93WS1_MEDSA); contains Interpro domain(s) IPR008826 Selenium-binding protein "]
novel_mir_139	1	Solyc00g005430.1.1[ evidence_code:10F0H0E0IEG genomic_reference:SL2.40ch00 gene_region:2358404-2358568 transcript_region:SL2.40ch00:2358404..2358568- functional_description:"Unknown Protein (AHRD V1)"]
novel_mir_1391	2	Solyc01g100300.2.1[ genomic_reference:SL2.40ch01 gene_region:82140029-82140785 transcript_region:SL2.40ch01:82140029..82140785- functional_description:"Unknown Protein (AHRD V1)"]~~Solyc04g007560.2.1[ genomic_reference:SL2.40ch04 gene_region:1242130-1252566 transcript_region:SL2.40ch04:1242130..1252566+ functional_description:"pH-response regulator protein palA/RIM20 (AHRD V1 **-- C8V8Z2_EMENI); …
novel_mir_1405	15	Solyc01g006310.2.1[ genomic_reference:SL2.40ch01 gene_region:899147-902371 transcript_region:SL2.40ch01:899147..902371+ go_terms:GO:0055114 functional_description:"Peroxidase (AHRD V1 ***- D7LZC8_ARALY); contains Interpro domain(s) IPR002016 Haem peroxidase, plant/fungal/bacterial "]~~Solyc01g006870.2.1[ genomic_reference:SL2.40ch01 gene_region:1430746-1436275 transcript_region:SL2.40ch01:1430746…
novel_mir_1419	1	Solyc07g008880.2.1[ genomic_reference:SL2.40ch07 gene_region:3845794-3858565 transcript_region:SL2.40ch07:3845794..3858565+ go_terms:GO:0005681 functional_description:"Pre-mRNA-processing-splicing factor 8 (AHRD V1 ***- D0NFV2_PHYIN); contains Interpro domain(s) IPR012592 PROCN "]
novel_mir_1420	1	Solyc07g066030.2.1[ genomic_reference:SL2.40ch07 gene_region:64790060-64810056 transcript_region:SL2.40ch07:64790060..64810056- go_terms:GO:0005488 functional_description:"Proteasome activator subunit 4-like (AHRD V1 **-- Q5Z876_ORYSJ); contains Interpro domain(s) IPR016024 Armadillo-type fold "]
novel_mir_1421	1	Solyc01g079840.2.1[ genomic_reference:SL2.40ch01 gene_region:71475303-71486951 transcript_region:SL2.40ch01:71475303..71486951- go_terms:GO:0019781 functional_description:"NEDD8-activating enzyme E1 catalytic subunit (AHRD V1 **** B6TJH0_MAIZE); contains Interpro domain(s) IPR009036 Molybdenum cofactor biosynthesis, MoeB "]
novel_mir_1428	3	Solyc00g009770.1.1[ evidence_code:10F0H0E0IEG genomic_reference:SL2.40ch00 gene_region:9354441-9354677 transcript_region:SL2.40ch00:9354441..9354677+ functional_description:"Unknown Protein (AHRD V1)"]~~Solyc00g009770.1.1[ evidence_code:10F0H0E0IEG genomic_reference:SL2.40ch00 gene_region:9354441-9354677 transcript_region:SL2.40ch00:9354441..9354677+ functional_description:"Unknown Protein (AHRD …
novel_mir_143	1	Solyc02g080210.2.1[ genomic_reference:SL2.40ch02 gene_region:39065278-39076087 transcript_region:SL2.40ch02:39065278..39076087- go_terms:GO:0005618,GO:0030599 functional_description:"Pectinesterase (AHRD V1 ***- B9RXQ4_RICCO); contains Interpro domain(s) IPR000070 Pectinesterase, catalytic "]
novel_mir_1430	13	Solyc02g089320.2.1[ genomic_reference:SL2.40ch02 gene_region:45756372-45760193 transcript_region:SL2.40ch02:45756372..45760193+ functional_description:"Abhydrolase domain-containing protein FAM108B1 (AHRD V1 **-- C0HAS5_SALSA)"]~~Solyc11g072220.1.1[ evidence_code:10F0H1E1IEG genomic_reference:SL2.40ch11 gene_region:52531249-52533422 transcript_region:SL2.40ch11:52531249..52533422+ go_terms:GO:000…
novel_mir_1432	6	Solyc02g072240.2.1[ genomic_reference:SL2.40ch02 gene_region:36127210-36131873 transcript_region:SL2.40ch02:36127210..36131873+ go_terms:GO:0016759 functional_description:"Cellulose synthase (AHRD V1 **** Q6J8W9_9ROSI); contains Interpro domain(s) IPR005150 Cellulose synthase "]~~Solyc10g047490.1.1[ evidence_code:10F0H1E0IEG genomic_reference:SL2.40ch10 gene_region:36373285-36374690 transcript_re…
novel_mir_1433	6	Solyc02g086750.1.1[ evidence_code:10F1H1E1IEG genomic_reference:SL2.40ch02 gene_region:43944874-43947381 transcript_region:SL2.40ch02:43944874..43947381+ functional_description:"PWWP domain-containing protein (AHRD V1 *-*- D7L8B3_ARALY); contains Interpro domain(s) IPR000313 PWWP "]~~Solyc04g012180.2.1[ genomic_reference:SL2.40ch04 gene_region:4461532-4467418 transcript_region:SL2.40ch04:4461532.…
novel_mir_144	1	Solyc04g078150.2.1[ genomic_reference:SL2.40ch04 gene_region:60560319-60564674 transcript_region:SL2.40ch04:60560319..60564674- functional_description:"Unknown Protein (AHRD V1)"]
novel_mir_1440	1	Solyc09g091230.2.1[ genomic_reference:SL2.40ch09 gene_region:65875209-65879093 transcript_region:SL2.40ch09:65875209..65879093+ go_terms:GO:0016757 functional_description:"Beta-1-3-galactosyl-o-glycosyl-glycoprotein (AHRD V1 **-* B6Z261_WHEAT); contains Interpro domain(s) IPR003406 Glycosyl transferase, family 14 "]
novel_mir_1441	1	Solyc11g062360.1.1[ evidence_code:10F0H1E1IEG genomic_reference:SL2.40ch11 gene_region:46404974-46410373 transcript_region:SL2.40ch11:46404974..46410373- functional_description:"Sugar transporter superfamily (AHRD V1 **-- A4Q7Q3_MEDTR)"]
novel_mir_1446	8	Solyc01g007800.2.1[ genomic_reference:SL2.40ch01 gene_region:1955327-1956217 transcript_region:SL2.40ch01:1955327..1956217+ functional_description:"Plant-specific domain TIGR01568 family protein (AHRD V1 *--- B6SZV1_MAIZE); contains Interpro domain(s) IPR006458 Protein of unknown function DUF623, plant "]~~Solyc03g097450.2.1[ genomic_reference:SL2.40ch03 gene_region:53219323-53230371 transcript_r…
novel_mir_1447	1	Solyc05g055840.2.1[ genomic_reference:SL2.40ch05 gene_region:64469515-64471198 transcript_region:SL2.40ch05:64469515..64471198- go_terms:GO:0015020 functional_description:"Glucosyltransferase (AHRD V1 ***- A7M6J0_DIACA); contains Interpro domain(s) IPR002213 UDP-glucuronosyl/UDP-glucosyltransferase "]
novel_mir_1456	1	Solyc10g007080.2.1[ genomic_reference:SL2.40ch10 gene_region:1459173-1463245 transcript_region:SL2.40ch10:1459173..1463245- go_terms:GO:0016020 functional_description:"Aberrant lateral root formation 5 (AHRD V1 *--- Q9LUH2_ARATH); contains Interpro domain(s) IPR002528 Multi antimicrobial extrusion protein MatE "]
novel_mir_149	2	Solyc01g096850.2.1[ genomic_reference:SL2.40ch01 gene_region:79605422-79610949 transcript_region:SL2.40ch01:79605422..79610949- go_terms:GO:0006310,GO:0008270 functional_description:"Protein FAR1-RELATED SEQUENCE 3 (AHRD V1 ***- FRS3_ARATH); contains Interpro domain(s) IPR018289 MULE transposase, conserved domain "]~~Solyc12g032950.1.1[ evidence_code:10F1H1E1IEG genomic_reference:SL2.40ch12 gene_…
novel_mir_159	2	Solyc01g111180.2.1[ genomic_reference:SL2.40ch01 gene_region:89072019-89286640 transcript_region:SL2.40ch01:89072019..89286640- functional_description:"Unknown Protein (AHRD V1)"]~~Solyc05g015170.2.1[ genomic_reference:SL2.40ch05 gene_region:9985511-9987615 transcript_region:SL2.40ch05:9985511..9987615- go_terms:GO:0005975 functional_description:"Glucan endo-1 3-beta-glucosidase 5 (AHRD V1 ***- B…
novel_mir_17	2	Solyc07g047910.1.1[ evidence_code:10F0H1E0IEG genomic_reference:SL2.40ch07 gene_region:56433677-56437115 transcript_region:SL2.40ch07:56433677..56437115+ go_terms:GO:0005515,GO:0016301 functional_description:"Protein kinase-like protein (AHRD V1 *-** Q8LCP0_ARATH); contains Interpro domain(s) IPR002290 Serine/threonine protein kinase "]~~Solyc10g007080.2.1[ genomic_reference:SL2.40ch10 gene_regio…
novel_mir_173	1	Solyc02g070670.2.1[ genomic_reference:SL2.40ch02 gene_region:34922481-34926257 transcript_region:SL2.40ch02:34922481..34926257+ go_terms:GO:0046872,GO:0000166 functional_description:"Urease accessory protein UREG (AHRD V1 ***- Q9SYT8_ARATH); contains Interpro domain(s) IPR004400 Urease accessory protein UreG "]
novel_mir_181	3	Solyc01g087200.2.1[ genomic_reference:SL2.40ch01 gene_region:73888976-73892212 transcript_region:SL2.40ch01:73888976..73892212- go_terms:GO:0005515,GO:0000166 functional_description:"Cc-nbs-lrr, resistance protein"]~~Solyc04g007320.1.1[ evidence_code:10F0H1E1IEG genomic_reference:SL2.40ch04 gene_region:1035526-1040396 transcript_region:SL2.40ch04:1035526..1040396+ go_terms:GO:0030275,GO:0000166 f…
novel_mir_19	1	Solyc01g109290.2.1[ genomic_reference:SL2.40ch01 gene_region:88044600-88047738 transcript_region:SL2.40ch01:88044600..88047738- go_terms:GO:0016279 functional_description:"Methyltransferase (AHRD V1 **** D0N411_PHYIN); contains Interpro domain(s) IPR013216 Methyltransferase type 11 "]
novel_mir_218	1	Solyc11g069060.1.1[ evidence_code:10F0H0E0IEG genomic_reference:SL2.40ch11 gene_region:50736550-50737782 transcript_region:SL2.40ch11:50736550..50737782+ go_terms:GO:0030001 functional_description:"Heavy-metal-associated domain-containing protein (AHRD V1 ***- D7LIF5_ARALY); contains Interpro domain(s) IPR006121 Heavy metal transport/detoxification protein "]
novel_mir_221	1	Solyc10g055450.1.1[ evidence_code:10F0H1E1IEG genomic_reference:SL2.40ch10 gene_region:52249650-52261711 transcript_region:SL2.40ch10:52249650..52261711+ go_terms:GO:0005488,GO:0005622 functional_description:"Ubiquitin-protein ligase 4 (AHRD V1 *-*- D7M7X1_ARALY); contains Interpro domain(s) IPR000569 HECT "]
novel_mir_224	1	Solyc01g059980.2.1[ genomic_reference:SL2.40ch01 gene_region:62201815-62226187 transcript_region:SL2.40ch01:62201815..62226187+ go_terms:GO:0005975 functional_description:"Beta-glucanase (AHRD V1 ***- Q53X08_NICPL); contains Interpro domain(s) IPR000490 Glycoside hydrolase, family 17 "]
novel_mir_232	1	Solyc03g120710.2.1[ genomic_reference:SL2.40ch03 gene_region:63062243-63065253 transcript_region:SL2.40ch03:63062243..63065253+ functional_description:"Harpin-induced protein (AHRD V1 **-- B6TDG9_MAIZE); contains Interpro domain(s) IPR010847 Harpin-induced 1 "]
novel_mir_233	1	Solyc05g006630.2.1[ genomic_reference:SL2.40ch05 gene_region:1281455-1291211 transcript_region:SL2.40ch05:1281455..1291211+ go_terms:GO:0006952,GO:0005515,GO:0031224,GO:0017111,GO:0006915 functional_description:"Tir-nbs-lrr, resistance protein"]
novel_mir_25	2	Solyc01g010640.2.1[ genomic_reference:SL2.40ch01 gene_region:5646161-5647113 transcript_region:SL2.40ch01:5646161..5647113+ go_terms:GO:0055114 functional_description:"Uncharacterized membrane protein (AHRD V1 **-- Q46JN3_PROMT); contains Interpro domain(s) IPR001395 Aldo/keto reductase "]~~Solyc08g082000.2.1[ genomic_reference:SL2.40ch08 gene_region:62081443-62086358 transcript_region:SL2.40ch08…
novel_mir_266	1	Solyc02g055460.1.1[ evidence_code:10F0H1E0IEG genomic_reference:SL2.40ch02 gene_region:26963327-26982393 transcript_region:SL2.40ch02:26963327..26982393- functional_description:"Disulfide-isomerase A3 (AHRD V1 *-*- C1BNX3_9MAXI); contains Interpro domain(s) IPR012335 Thioredoxin fold "]
novel_mir_28	2	Solyc01g110700.2.1[ genomic_reference:SL2.40ch01 gene_region:89071526-89315619 transcript_region:SL2.40ch01:89071526..89315619- functional_description:"Unknown Protein (AHRD V1)"]~~Solyc01g111180.2.1[ genomic_reference:SL2.40ch01 gene_region:89072019-89286640 transcript_region:SL2.40ch01:89072019..89286640- functional_description:"Unknown Protein (AHRD V1)"]
novel_mir_284	2	Solyc00g020000.1.1[ evidence_code:10F0H0E0IEG genomic_reference:SL2.40ch00 gene_region:11806347-11806520 transcript_region:SL2.40ch00:11806347..11806520+ functional_description:"Unknown Protein (AHRD V1)"]~~Solyc00g125980.1.1[ evidence_code:10F0H1E1IEG genomic_reference:SL2.40ch00 gene_region:16637694-16637897 transcript_region:SL2.40ch00:16637694..16637897+ functional_description:"NADH-ubiquinon…
novel_mir_288	5	Solyc06g008270.2.1[ genomic_reference:SL2.40ch06 gene_region:2139308-2142190 transcript_region:SL2.40ch06:2139308..2142190- go_terms:GO:0019903 functional_description:"LRR receptor-like serine/threonine-protein kinase, RLP"]~~Solyc12g006020.1.1[ evidence_code:10F0H1E0IEG genomic_reference:SL2.40ch12 gene_region:622382-625015 transcript_region:SL2.40ch12:622382..625015+ go_terms:GO:0004675 functio…
novel_mir_297	2	Solyc10g086250.1.1[ evidence_code:10F0H1E1IEG genomic_reference:SL2.40ch10 gene_region:64457942-64459499 transcript_region:SL2.40ch10:64457942..64459499- go_terms:GO:0003677,GO:0045449 functional_description:"MYB transcription factor (AHRD V1 **-- A9YY82_SOLTU); contains Interpro domain(s) IPR015495 Myb transcription factor "]~~Solyc10g086290.1.1[ evidence_code:10F0H1E0IEG genomic_reference:SL2.4…
novel_mir_30	1	Solyc09g007150.2.1[ genomic_reference:SL2.40ch09 gene_region:775043-778675 transcript_region:SL2.40ch09:775043..778675+ go_terms:GO:0045174 functional_description:"Glutathione S-transferase (AHRD V1 **** Q76KW1_PEA); contains Interpro domain(s) IPR004045 Glutathione S-transferase, N-terminal "]
novel_mir_309	1	Solyc01g059980.2.1[ genomic_reference:SL2.40ch01 gene_region:62201815-62226187 transcript_region:SL2.40ch01:62201815..62226187+ go_terms:GO:0005975 functional_description:"Beta-glucanase (AHRD V1 ***- Q53X08_NICPL); contains Interpro domain(s) IPR000490 Glycoside hydrolase, family 17 "]
novel_mir_313	1	Solyc06g068870.2.1[ genomic_reference:SL2.40ch06 gene_region:39083842-39089281 transcript_region:SL2.40ch06:39083842..39089281- go_terms:GO:0016563,GO:0003700 functional_description:"BHLH transcription factor (AHRD V1 *-** A9YWR2_MEDTR); contains Interpro domain(s) IPR011598 Helix-loop-helix DNA-binding "]
novel_mir_318	1	Solyc07g039570.2.1[ genomic_reference:SL2.40ch07 gene_region:45208927-45213761 transcript_region:SL2.40ch07:45208927..45213761+ go_terms:GO:0003700 functional_description:"Transcription factor (AHRD V1 *--* Q9M4A8_MAIZE); contains Interpro domain(s) IPR011598 Helix-loop-helix DNA-binding "]
novel_mir_330	3	Solyc00g008140.1.1[ evidence_code:10F0H0E0IEG genomic_reference:SL2.40ch00 gene_region:7682060-7683200 transcript_region:SL2.40ch00:7682060..7683200- functional_description:"Unknown Protein (AHRD V1)"]~~Solyc03g113620.2.1[ genomic_reference:SL2.40ch03 gene_region:57743381-57744982 transcript_region:SL2.40ch03:57743381..57744982- go_terms:GO:0003700 functional_description:"MYB transcription factor…
novel_mir_334	1	Solyc01g059980.2.1[ genomic_reference:SL2.40ch01 gene_region:62201815-62226187 transcript_region:SL2.40ch01:62201815..62226187+ go_terms:GO:0005975 functional_description:"Beta-glucanase (AHRD V1 ***- Q53X08_NICPL); contains Interpro domain(s) IPR000490 Glycoside hydrolase, family 17 "]
novel_mir_336	1	Solyc07g032120.1.1[ evidence_code:10F0H0E0IEG genomic_reference:SL2.40ch07 gene_region:35173584-35174227 transcript_region:SL2.40ch07:35173584..35174227- functional_description:"Retroelement pol polyprotein-like (AHRD V1 ***- Q9FZN9_ARATH)"]
novel_mir_339	1	Solyc10g005580.2.1[ genomic_reference:SL2.40ch10 gene_region:468296-473106 transcript_region:SL2.40ch10:468296..473106- functional_description:"Os03g0659800 protein (Fragment) (AHRD V1 *-*- Q0DPV3_ORYSJ)"]
novel_mir_361	4	Solyc01g110700.2.1[ genomic_reference:SL2.40ch01 gene_region:89071526-89315619 transcript_region:SL2.40ch01:89071526..89315619- functional_description:"Unknown Protein (AHRD V1)"]~~Solyc01g111180.2.1[ genomic_reference:SL2.40ch01 gene_region:89072019-89286640 transcript_region:SL2.40ch01:89072019..89286640- functional_description:"Unknown Protein (AHRD V1)"]~~Solyc04g051480.1.1[ evidence_code:10F…
novel_mir_363	2	Solyc01g110700.2.1[ genomic_reference:SL2.40ch01 gene_region:89071526-89315619 transcript_region:SL2.40ch01:89071526..89315619- functional_description:"Unknown Protein (AHRD V1)"]~~Solyc01g111180.2.1[ genomic_reference:SL2.40ch01 gene_region:89072019-89286640 transcript_region:SL2.40ch01:89072019..89286640- functional_description:"Unknown Protein (AHRD V1)"]
novel_mir_366	6	Solyc05g008070.2.1[ genomic_reference:SL2.40ch05 gene_region:2500501-2503179 transcript_region:SL2.40ch05:2500501..2503179+ go_terms:GO:0005515,GO:0000166 functional_description:"Cc-nbs-lrr, resistance protein"]~~Solyc07g049700.1.1[ evidence_code:10F0H1E1IEG genomic_reference:SL2.40ch07 gene_region:57376807-57379383 transcript_region:SL2.40ch07:57376807..57379383- go_terms:GO:0005515,GO:0000166 f…
novel_mir_373	1	Solyc05g056170.2.1[ genomic_reference:SL2.40ch05 gene_region:64706396-64710169 transcript_region:SL2.40ch05:64706396..64710169+ go_terms:GO:0004397,GO:0045548 functional_description:"Phenylalanine ammonia-lyase (AHRD V1 **** Q50EX7_PETHY); contains Interpro domain(s) IPR005922 Phenylalanine ammonia-lyase "]
novel_mir_382	1	Solyc06g076490.2.1[ genomic_reference:SL2.40ch06 gene_region:43912113-43917265 transcript_region:SL2.40ch06:43912113..43917265+ functional_description:"Unknown Protein (AHRD V1)"]
novel_mir_400	1	Solyc01g110700.2.1[ genomic_reference:SL2.40ch01 gene_region:89071526-89315619 transcript_region:SL2.40ch01:89071526..89315619- functional_description:"Unknown Protein (AHRD V1)"]
novel_mir_406	2	Solyc01g014190.1.1[ evidence_code:10F0H0E0IEG genomic_reference:SL2.40ch01 gene_region:11761930-11762118 transcript_region:SL2.40ch01:11761930..11762118+ functional_description:"Unknown Protein (AHRD V1)"]~~Solyc04g014690.2.1[ genomic_reference:SL2.40ch04 gene_region:4951177-4954530 transcript_region:SL2.40ch04:4951177..4954530+ go_terms:GO:0004708 functional_description:"Protein kinase (AHRD V1 …
novel_mir_409	7	Solyc00g125580.1.1[ evidence_code:10F0H0E0IEG genomic_reference:SL2.40ch00 gene_region:16625580-16626763 transcript_region:SL2.40ch00:16625580..16626763- go_terms:GO:0006508 functional_description:"Ulp1 protease family C-terminal catalytic domain containing protein (AHRD V1 ***- Q60D46_SOLDE); contains Interpro domain(s) IPR003653 Peptidase C48, SUMO/Sentrin/Ubl1 "]~~Solyc01g059760.1.1[ evidence_…
novel_mir_423	1	Solyc09g074190.1.1[ evidence_code:10F0H1E0IEG genomic_reference:SL2.40ch09 gene_region:61449826-61452466 transcript_region:SL2.40ch09:61449826..61452466+ go_terms:GO:0008270 functional_description:"Baculoviral IAP repeat-containing 2 (AHRD V1 *--- Q6P6S1_RAT); contains Interpro domain(s) IPR001841 Zinc finger, RING-type "]
novel_mir_425	5	Solyc04g080910.1.1[ evidence_code:10F0H1E0IEG genomic_reference:SL2.40ch04 gene_region:62552994-62553740 transcript_region:SL2.40ch04:62552994..62553740+ go_terms:GO:0003677 functional_description:"Ethylene-responsive transcription factor 13 (AHRD V1 *-*- ERF99_ARATH); contains Interpro domain(s) IPR001471 Pathogenesis-related transcriptional factor and ERF, DNA-binding "]~~Solyc06g063070.2.1[ ge…
novel_mir_427	1	Solyc01g090550.2.1[ genomic_reference:SL2.40ch01 gene_region:75967817-75971749 transcript_region:SL2.40ch01:75967817..75971749+ go_terms:GO:0006457,GO:0031072 functional_description:"DNAJ chaperone (AHRD V1 ***- B0W7V8_CULQU); contains Interpro domain(s) IPR003095 Heat shock protein DnaJ "]
novel_mir_445	1	Solyc03g124000.1.1[ evidence_code:10F0H1E0IEG genomic_reference:SL2.40ch03 gene_region:64748459-64758766 transcript_region:SL2.40ch03:64748459..64758766+ functional_description:"Unknown Protein (AHRD V1)"]
novel_mir_446	2	Solyc03g097990.2.1[ genomic_reference:SL2.40ch03 gene_region:53797571-53802108 transcript_region:SL2.40ch03:53797571..53802108- go_terms:GO:0042802,GO:0004725 functional_description:"RNA polymerase II subunit A C-terminal domain phosphatase SSU72 (AHRD V1 **** C1BX60_ESOLU); contains Interpro domain(s) IPR006811 RNA polymerase II subunit A "]~~Solyc12g006000.1.1[ evidence_code:10F0H1E0IEG genomic…
novel_mir_447	2	Solyc02g062390.2.1[ genomic_reference:SL2.40ch02 gene_region:28567910-28569531 transcript_region:SL2.40ch02:28567910..28569531+ go_terms:GO:0009415 functional_description:"Unknown Protein (AHRD V1); contains Interpro domain(s) IPR000167 Dehydrin "]~~Solyc06g007120.2.1[ genomic_reference:SL2.40ch06 gene_region:1174772-1180699 transcript_region:SL2.40ch06:1174772..1180699+ go_terms:GO:0023034,GO:00…
novel_mir_453	2	Solyc03g093310.2.1[ genomic_reference:SL2.40ch03 gene_region:47931540-47934107 transcript_region:SL2.40ch03:47931540..47934107- functional_description:"F-box family protein (AHRD V1 ***- B9H075_POPTR); contains Interpro domain(s) IPR001810 Cyclin-like F-box "]~~Solyc07g053220.1.1[ evidence_code:10F0H1E1IEG genomic_reference:SL2.40ch07 gene_region:58990846-58993308 transcript_region:SL2.40ch07:589…
novel_mir_463	2	Solyc04g007020.2.1[ genomic_reference:SL2.40ch04 gene_region:738731-742225 transcript_region:SL2.40ch04:738731..742225- functional_description:"BRO1 domain-containing protein BROX (AHRD V1 **-- B5X0Z6_SALSA); contains Interpro domain(s) IPR004328 BRO1 "]~~Solyc09g020180.1.1[ evidence_code:10F0H0E0IEG genomic_reference:SL2.40ch09 gene_region:19080045-19080610 transcript_region:SL2.40ch09:19080045.…
novel_mir_474	6	Solyc07g017680.1.1[ evidence_code:10F0H0E0IEG genomic_reference:SL2.40ch07 gene_region:7730448-7734448 transcript_region:SL2.40ch07:7730448..7734448+ functional_description:"Lysine ketoglutarate reductase/saccharopine dehydrogenase (AHRD V1 *-*- O04709_MAIZE); contains Interpro domain(s) IPR005097 Saccharopine dehydrogenase "]~~Solyc07g037940.1.1[ evidence_code:10F0H0E0IEG genomic_reference:SL2.4…
novel_mir_48	5	Solyc03g006270.2.1[ genomic_reference:SL2.40ch03 gene_region:888904-890977 transcript_region:SL2.40ch03:888904..890977+ go_terms:GO:0005525,GO:0003924 functional_description:"Ras-related protein Rab-25 (AHRD V1 ***- RAB25_BOVIN); contains Interpro domain(s) IPR015595 Rab11-related "]~~Solyc04g082090.2.1[ genomic_reference:SL2.40ch04 gene_region:63474186-63478355 transcript_region:SL2.40ch04:63474…
novel_mir_484	1	Solyc04g007240.1.1[ evidence_code:10F0H1E0IEG genomic_reference:SL2.40ch04 gene_region:942579-943556 transcript_region:SL2.40ch04:942579..943556+ go_terms:GO:0004811,GO:0009824 functional_description:"tRNA dimethylallyltransferase (AHRD V1 **** D6W2X4_YEAST); contains Interpro domain(s) IPR002627 tRNA isopentenyltransferase "]
novel_mir_489	2	Solyc01g110700.2.1[ genomic_reference:SL2.40ch01 gene_region:89071526-89315619 transcript_region:SL2.40ch01:89071526..89315619- functional_description:"Unknown Protein (AHRD V1)"]~~Solyc01g111180.2.1[ genomic_reference:SL2.40ch01 gene_region:89072019-89286640 transcript_region:SL2.40ch01:89072019..89286640- functional_description:"Unknown Protein (AHRD V1)"]
novel_mir_497	1	Solyc01g007370.2.1[ genomic_reference:SL2.40ch01 gene_region:1858374-1859112 transcript_region:SL2.40ch01:1858374..1859112+ go_terms:GO:0016021 functional_description:"Chloroplast envelope membrane protein A (AHRD V1 ***- D7KRA3_ARALY); contains Interpro domain(s) IPR004282 CemA "]
novel_mir_513	1	Solyc01g110700.2.1[ genomic_reference:SL2.40ch01 gene_region:89071526-89315619 transcript_region:SL2.40ch01:89071526..89315619- functional_description:"Unknown Protein (AHRD V1)"]
novel_mir_517	1	Solyc00g183550.1.1[ evidence_code:10F0H0E0IEG genomic_reference:SL2.40ch00 gene_region:18380620-18383381 transcript_region:SL2.40ch00:18380620..18383381- functional_description:"Unknown Protein (AHRD V1)"]
novel_mir_523	1	Solyc01g097650.2.1[ genomic_reference:SL2.40ch01 gene_region:80185645-80189311 transcript_region:SL2.40ch01:80185645..80189311+ go_terms:GO:0016020 functional_description:"Serine incorporator 1 (AHRD V1 **-- B5X3W1_SALSA); contains Interpro domain(s) IPR005016 TMS membrane protein/tumour differentially expressed protein "]
novel_mir_538	3	Solyc01g110700.2.1[ genomic_reference:SL2.40ch01 gene_region:89071526-89315619 transcript_region:SL2.40ch01:89071526..89315619- functional_description:"Unknown Protein (AHRD V1)"]~~Solyc01g111180.2.1[ genomic_reference:SL2.40ch01 gene_region:89072019-89286640 transcript_region:SL2.40ch01:89072019..89286640- functional_description:"Unknown Protein (AHRD V1)"]~~Solyc05g052520.2.1[ genomic_reference…
novel_mir_545	1	Solyc11g008540.1.1[ evidence_code:10F0H1E1IEG genomic_reference:SL2.40ch11 gene_region:2715282-2724508 transcript_region:SL2.40ch11:2715282..2724508+ go_terms:GO:0006396,GO:0005524 functional_description:"Ribonuclease 3-like protein 3 (AHRD V1 *-*- RTL3_ORYSJ); contains Interpro domain(s) IPR000999 Ribonuclease III "]
novel_mir_549	1	Solyc09g092280.1.1[ evidence_code:10F0H1E0IEG genomic_reference:SL2.40ch09 gene_region:66762154-66764694 transcript_region:SL2.40ch09:66762154..66764694- go_terms:GO:0005515,GO:0000166 functional_description:"Cc-nbs-lrr, resistance protein"]
novel_mir_552	1	Solyc01g005260.2.1[ genomic_reference:SL2.40ch01 gene_region:195721-199105 transcript_region:SL2.40ch01:195721..199105+ go_terms:GO:0005215 functional_description:"SEC14 cytosolic factor family protein (AHRD V1 **-- D7M8H6_ARALY); contains Interpro domain(s) IPR001251 Cellular retinaldehyde-binding/triple function, C-terminal "]
novel_mir_553	5	Solyc03g013240.2.1[ genomic_reference:SL2.40ch03 gene_region:3967763-3971439 transcript_region:SL2.40ch03:3967763..3971439+ functional_description:"Homology to unknown gene (AHRD V1 ***- Q01H71_OSTTA)"]~~Solyc05g021140.1.1[ evidence_code:10F0H0E0IEG genomic_reference:SL2.40ch05 gene_region:26468499-26468882 transcript_region:SL2.40ch05:26468499..26468882- go_terms:GO:0006915 functional_descriptio…
novel_mir_555	1	Solyc12g070190.1.1[ evidence_code:10F0H0E0IEG genomic_reference:SL2.40ch12 gene_region:55142496-55145944 transcript_region:SL2.40ch12:55142496..55145944- functional_description:"Ulp1 protease family C-terminal catalytic domain containing protein (AHRD V1 ***- Q60D46_SOLDE); contains Interpro domain(s) IPR015410 Region of unknown function DUF1985 "]
novel_mir_574	3	Solyc02g094060.2.1[ genomic_reference:SL2.40ch02 gene_region:49269510-49274493 transcript_region:SL2.40ch02:49269510..49274493- go_terms:GO:0005247 functional_description:"Voltage-gated chloride channel (AHRD V1 **** Q96325_ARATH); contains Interpro domain(s) IPR002251 Chloride channel plant CLC "]~~Solyc05g005160.2.1[ genomic_reference:SL2.40ch05 gene_region:141208-145022 transcript_region:SL2.4…
novel_mir_576	1	Solyc05g007120.2.1[ genomic_reference:SL2.40ch05 gene_region:1682919-1686805 transcript_region:SL2.40ch05:1682919..1686805- go_terms:GO:0004672 functional_description:"Receptor like kinase, RLK"]
novel_mir_577	2	Solyc07g064050.2.1[ genomic_reference:SL2.40ch07 gene_region:63566361-63569538 transcript_region:SL2.40ch07:63566361..63569538- go_terms:GO:0047262 functional_description:"Glycosyltransferase (AHRD V1 ***- B9IK47_POPTR); contains Interpro domain(s) IPR002495 Glycosyl transferase, family 8 "]~~Solyc12g055960.1.1[ evidence_code:10F0H1E0IEG genomic_reference:SL2.40ch12 gene_region:47304106-47307637 …
novel_mir_58	1	Solyc07g017560.2.1[ genomic_reference:SL2.40ch07 gene_region:7530533-7533336 transcript_region:SL2.40ch07:7530533..7533336- go_terms:GO:0005618,GO:0030599 functional_description:"Pectinesterase (AHRD V1 ***- B9RR24_RICCO); contains Interpro domain(s) IPR000070 Pectinesterase, catalytic "]
novel_mir_607	11	Solyc01g008780.2.1[ genomic_reference:SL2.40ch01 gene_region:2821916-2823182 transcript_region:SL2.40ch01:2821916..2823182+ functional_description:"Phospholipase A22 (AHRD V1 ***- B9SJ74_RICCO); contains Interpro domain(s) IPR016090 Phospholipase A2 "]~~Solyc01g009030.2.1[ genomic_reference:SL2.40ch01 gene_region:3025820-3038891 transcript_region:SL2.40ch01:3025820..3038891+ functional_descriptio…
novel_mir_615	2	Solyc10g005730.2.1[ genomic_reference:SL2.40ch10 gene_region:586250-591686 transcript_region:SL2.40ch10:586250..591686- go_terms:GO:0055114 functional_description:"WD-40 repeat family protein (AHRD V1 **-- D7L1D2_ARALY); contains Interpro domain(s) IPR017986 WD40 repeat, region "]~~Solyc10g009530.2.1[ genomic_reference:SL2.40ch10 gene_region:3664562-3667714 transcript_region:SL2.40ch10:3664562..3…
novel_mir_618	1	Solyc03g115140.2.1[ genomic_reference:SL2.40ch03 gene_region:58985120-58987751 transcript_region:SL2.40ch03:58985120..58987751+ go_terms:GO:0008270,GO:0005622,GO:0031072 functional_description:"Chaperone protein dnaJ (AHRD V1 *-*- A8BQ93_GIALA); contains Interpro domain(s) IPR015609 Molecular chaperone, heat shock protein, Hsp40, DnaJ "]
novel_mir_631	1	Solyc01g044480.2.1[ genomic_reference:SL2.40ch01 gene_region:39141711-39165377 transcript_region:SL2.40ch01:39141711..39165377+ functional_description:"Elongation factor P (AHRD V1 ***- B6TAH3_MAIZE); contains Interpro domain(s) IPR008991 Translation protein SH3-like "]
novel_mir_633	5	Solyc03g078300.1.1[ evidence_code:10F0H1E1IEG genomic_reference:SL2.40ch03 gene_region:43887767-43891792 transcript_region:SL2.40ch03:43887767..43891792+ go_terms:GO:0005515 functional_description:"Cc-nbs-lrr, resistance protein"]~~Solyc05g024210.1.1[ evidence_code:10F0H1E0IEG genomic_reference:SL2.40ch05 gene_region:30840562-30842343 transcript_region:SL2.40ch05:30840562..30842343- go_terms:GO:0…
novel_mir_651	3	Solyc00g014960.1.1[ evidence_code:10F0H1E0IEG genomic_reference:SL2.40ch00 gene_region:11078697-11082983 transcript_region:SL2.40ch00:11078697..11082983- functional_description:"F-box family protein (AHRD V1 *-*- B9HCS6_POPTR); contains Interpro domain(s) IPR017451 F-box associated type 1 "]~~Solyc02g080390.2.1[ genomic_reference:SL2.40ch02 gene_region:39205897-39215832 transcript_region:SL2.40ch…
novel_mir_657	3	Solyc03g112720.2.1[ genomic_reference:SL2.40ch03 gene_region:57120139-57122993 transcript_region:SL2.40ch03:57120139..57122993+ go_terms:GO:0043687 functional_description:"Ubiquitin-conjugating enzyme E2 I (AHRD V1 ***- B6U359_MAIZE); contains Interpro domain(s) IPR000608 Ubiquitin-conjugating enzyme, E2 "]~~Solyc08g082900.2.1[ genomic_reference:SL2.40ch08 gene_region:62717433-62721756 transcript…
novel_mir_663	1	Solyc02g014530.2.1[ genomic_reference:SL2.40ch02 gene_region:8136473-8141167 transcript_region:SL2.40ch02:8136473..8141167+ go_terms:GO:0016301 functional_description:"Glycerophosphoryl diester phosphodiesterase family protein (AHRD V1 ***- D7MPL3_ARALY); contains Interpro domain(s) IPR017946 PLC-like phosphodiesterase, TIM beta/alpha-barrel domain "]
novel_mir_682	1	Solyc08g005690.1.1[ evidence_code:10F0H0E1IEG genomic_reference:SL2.40ch08 gene_region:558706-558897 transcript_region:SL2.40ch08:558706..558897- functional_description:"Unknown Protein (AHRD V1)"]
novel_mir_683	1	Solyc03g063650.1.1[ evidence_code:10F0H1E1IEG genomic_reference:SL2.40ch03 gene_region:32677639-32679918 transcript_region:SL2.40ch03:32677639..32679918- go_terms:GO:0004672,GO:0005515 functional_description:"Receptor-like protein kinase (AHRD V1 **** Q9FLV4_ARATH); contains Interpro domain(s) IPR002290 Serine/threonine protein kinase "]
novel_mir_703	1	Solyc01g110700.2.1[ genomic_reference:SL2.40ch01 gene_region:89071526-89315619 transcript_region:SL2.40ch01:89071526..89315619- functional_description:"Unknown Protein (AHRD V1)"]
novel_mir_71	10	Solyc01g005710.2.1[ genomic_reference:SL2.40ch01 gene_region:486461-487064 transcript_region:SL2.40ch01:486461..487064+ go_terms:GO:0005515 functional_description:"LRR receptor-like serine/threonine-protein kinase, RLP"]~~Solyc01g005730.2.1[ genomic_reference:SL2.40ch01 gene_region:490648-493499 transcript_region:SL2.40ch01:490648..493499+ go_terms:GO:0004675 functional_description:"LRR receptor-…
novel_mir_713	2	Solyc02g021430.1.1[ evidence_code:10F0H1E1IEG genomic_reference:SL2.40ch02 gene_region:13419141-13420061 transcript_region:SL2.40ch02:13419141..13420061+ functional_description:"Mitochondrial transcription termination factor (Fragment) (AHRD V1 *--- C6FB12_PSEMZ); contains Interpro domain(s) IPR003690 Mitochodrial transcription termination factor-related "]~~Solyc02g088000.2.1[ genomic_reference:…
novel_mir_718	1	Solyc01g059980.2.1[ genomic_reference:SL2.40ch01 gene_region:62201815-62226187 transcript_region:SL2.40ch01:62201815..62226187+ go_terms:GO:0005975 functional_description:"Beta-glucanase (AHRD V1 ***- Q53X08_NICPL); contains Interpro domain(s) IPR000490 Glycoside hydrolase, family 17 "]
novel_mir_72	2	Solyc10g009580.2.1[ genomic_reference:SL2.40ch10 gene_region:3702782-3704550 transcript_region:SL2.40ch10:3702782..3704550- go_terms:GO:0080043 functional_description:"UDP-glucosyltransferase (AHRD V1 **-* B8QI32_9MAGN); contains Interpro domain(s) IPR002213 UDP-glucuronosyl/UDP-glucosyltransferase "]~~Solyc10g011940.1.1[ evidence_code:10F0H1E0IEG genomic_reference:SL2.40ch10 gene_region:4231636-…
novel_mir_76	2	Solyc01g111680.2.1[ genomic_reference:SL2.40ch01 gene_region:89632344-89639237 transcript_region:SL2.40ch01:89632344..89639237- go_terms:GO:0043687 functional_description:"Ubiquitin-conjugating enzyme 22 (AHRD V1 ***- D7L888_ARALY); contains Interpro domain(s) IPR000608 Ubiquitin-conjugating enzyme, E2 "]~~Solyc06g051140.2.1[ genomic_reference:SL2.40ch06 gene_region:30774686-30780559 transcript_r…
novel_mir_761	1	Solyc01g098760.2.1[ genomic_reference:SL2.40ch01 gene_region:80961419-80963453 transcript_region:SL2.40ch01:80961419..80963453+ go_terms:GO:0030001 functional_description:"Heavy metal-associated domain containing protein expressed (AHRD V1 *--- Q2RAL3_ORYSJ); contains Interpro domain(s) IPR006121 Heavy metal transport/detoxification protein "]
novel_mir_833	2	Solyc01g110700.2.1[ genomic_reference:SL2.40ch01 gene_region:89071526-89315619 transcript_region:SL2.40ch01:89071526..89315619- functional_description:"Unknown Protein (AHRD V1)"]~~Solyc01g111180.2.1[ genomic_reference:SL2.40ch01 gene_region:89072019-89286640 transcript_region:SL2.40ch01:89072019..89286640- functional_description:"Unknown Protein (AHRD V1)"]
novel_mir_85	1	Solyc08g065920.2.1[ genomic_reference:SL2.40ch08 gene_region:51475045-51476618 transcript_region:SL2.40ch08:51475045..51476618- functional_description:"Unknown Protein (AHRD V1)"]
novel_mir_869	1	Solyc09g075410.2.1[ genomic_reference:SL2.40ch09 gene_region:62620316-62622122 transcript_region:SL2.40ch09:62620316..62622122+ functional_description:"Proline-rich protein (AHRD V1 **-- Q9LZJ7_ARATH); contains Interpro domain(s) IPR006041 Pollen Ole e 1 allergen and extensin "]
novel_mir_906	4	Solyc07g018190.2.1[ genomic_reference:SL2.40ch07 gene_region:9675923-9679700 transcript_region:SL2.40ch07:9675923..9679700- go_terms:GO:0005515,GO:0019199 functional_description:"Receptor like kinase, RLK"]~~Solyc08g013850.1.1[ evidence_code:10F0H1E0IEG genomic_reference:SL2.40ch08 gene_region:3189155-3191674 transcript_region:SL2.40ch08:3189155..3191674- go_terms:GO:0004519 functional_descriptio…
novel_mir_939	1	Solyc01g104630.2.1[ genomic_reference:SL2.40ch01 gene_region:84820987-84826024 transcript_region:SL2.40ch01:84820987..84826024- go_terms:GO:0003723 functional_description:"Pentatricopeptide repeat-containing protein (AHRD V1 ***- D7L9C2_ARALY); contains Interpro domain(s) IPR002885 Pentatricopeptide repeat "]

## Sheet: Table S6
Table S6 KEGG enrichment of known and novel miRNA targets
Known miRNA
Pathway	Target genes with pathway annotation (282)	All genes of the species with pathway annotation (17153)	Qvalue	Pathway ID	Targets
Plant-pathogen interaction	73 (25.89%)	1307 (7.62%)	6.03591e-19	ko04626	Solyc01g005440.2.1, Solyc06g083390.2.1, Solyc04g051540.2.1, Solyc01g096690.1.1, Solyc08g005440.2.1, Solyc10g047560.1.1, Solyc10g048080.1.1, Solyc11g064770.1.1, Solyc11g069620.1.1, Solyc11g071420.1.1, Solyc04g009110.1.1, Solyc04g009130.2.1, Solyc04g009290.1.1, Solyc04g026110.2.1, Solyc07g009180.1.1, Solyc08g075630.2.1, Solyc08g076000.2.1, Solyc09g098100.2.1, Solyc02g036270.2.1, Solyc04g009070.1.1,…
Ascorbate and aldarate metabolism	10 (3.55%)	138 (0.8%)	0.00497404	ko00053	Solyc02g062650.2.1, Solyc05g043360.1.1, Solyc06g048860.1.1, Solyc06g076330.2.1, Solyc06g082240.2.1, Solyc07g049460.2.1, Solyc09g011000.2.1, Solyc09g011050.2.1, Solyc09g014240.2.1, Solyc10g076830.1.1
RNA polymerase	11 (3.9%)	257 (1.5%)	0.09641798 (not significant)	ko03020	Solyc11g064770.1.1, Solyc11g069620.1.1, Solyc11g071420.1.1, Solyc08g075630.2.1, Solyc08g076000.2.1, Solyc11g065780.1.1, Solyc02g084890.1.1, Solyc03g006750.1.1, Solyc04g015220.2.1, Solyc12g005970.1.1, Solyc05g044490.2.1
Novel miRNA
Plant-pathogen interaction	57 (25.91%)	1307 (7.62%)	5.52395e-15	ko0462	Solyc04g056570.2.1, Solyc07g047910.1.1, Solyc07g049180.2.1, Solyc05g007170.2.1, Solyc09g092000.2.1, Solyc04g009110.1.1, Solyc04g009130.2.1, Solyc04g009290.1.1, Solyc04g026110.2.1, Solyc07g009180.1.1, Solyc08g075630.2.1, Solyc08g076000.2.1, Solyc09g098100.2.1, Solyc03g113980.2.1, Solyc10g047490.1.1, Solyc12g009510.1.1, Solyc12g009520.1.1, Solyc12g013680.1.1, Solyc01g087200.2.1, Solyc04g007320.1.1,…
RNA polymerase	11 (5%)	257 (1.5%)	0.0162381	ko03020	Solyc04g056570.2.1, Solyc08g075630.2.1, Solyc08g076000.2.1, Solyc05g021140.1.1, Solyc10g085460.1.1, Solyc10g086590.1.1, Solyc03g078300.1.1, Solyc08g007630.1.1, Solyc11g043070.1.1, Solyc11g071430.1.1, Solyc11g071420.1.1
Phenylalanine metabolism	6 (2.73%)	227 (1.32%)	0.9999183 (not significant)	ko00360	Solyc02g082910.2.1, Solyc02g080530.2.1, Solyc06g008920.2.1, Solyc01g006310.2.1, Solyc09g007910.2.1, Solyc05g056170.2.1
